# Supplementary material for: Immune cell infiltration signatures identified molecular subtypes and underlying mechanisms in gastric cancer
Source: NPJ Genom Med. 2021 Oct 11;6:83. doi: 10.1038/s41525-021-00249-x (PMC8505616; doi:10.1038/s41525-021-00249-x)
Supplement: Supplementary file 2 — Supplementary Data 1 [file 41525_2021_249_MOESM2_ESM.xlsx]

## Sheet: Supplementary Data 1
Supplementary Data 1: Basic information of the data set used for gastric cancer analysis in this study
Databases	Series accession numbers	Platform	No. of input patients	Region	Survivval Outcome
GEO	GSE84437	Illumina HumanHT-12 V3.0 expression beadchip	431	Korea	OS
GEO	GSE34942	Affymetrix Human Genome U133 Plus 2.0 Array	56	Singapore	OS
GEO	GSE15459	Affymetrix Human Genome U133 Plus 2.0 Array	191	Singapore	OS
GEO	GSE57303	Affymetrix Human Genome U133 Plus 2.0 Array	70	China	OS
GEO	GSE62254	Affymetrix Human Genome U133 Plus 2.0 Array	300	Asia	OS
TCGA	TCGA-STAD	Illumina RNAseq	374	NA	OS
