# Supplementary material for: Immune cell infiltration signatures identified molecular subtypes and underlying mechanisms in gastric cancer
Source: NPJ Genom Med. 2021 Oct 11;6:83. doi: 10.1038/s41525-021-00249-x (PMC8505616; doi:10.1038/s41525-021-00249-x)
Supplement: Supplementary file 3 — Supplementary Data 2 [file 41525_2021_249_MOESM3_ESM.xlsx]

## Sheet: Supplementary Data 2
Supplementary Data 2: Univariate Cox regression analysis of immune cell signatures in each gastric cancer cohort
GSE15459 Cohort
ID	HR	HR.95L	HR.95H	P-value
iDC	1.49972	1.20541	1.86587	0.000276748
TFH	0.702884	0.575975	0.857757	0.000520124
Fibroblasts	1.43481	1.11629	1.84422	0.00481809
Macrophages	1.36193	1.08762	1.70544	0.0071053
Th2	1.34096	1.07244	1.67671	0.0100696
Central memory CD8	1.28446	1.03373	1.59601	0.0238622
Th17	0.805561	0.665516	0.975074	0.0264857
Macrophages.M1	1.23751	1.01784	1.50458	0.0325733
aDC	1.27326	1.01835	1.59198	0.0340506
Mast.cells.activated	0.815954	0.672973	0.989313	0.0385205
Plasma.cells	0.807628	0.656441	0.993637	0.0433494
Activated.B.cell	0.810849	0.659903	0.996323	0.0460415
GSE84437 Cohort
ID	HR	HR.95L	HR.95H	P-value
Activated.CD4.T.cell	0.784491	0.689833	0.892138	0.00021588
Effector memory CD4	0.788196	0.694041	0.895123	0.000245461
Fibroblasts	1.3321	1.14107	1.55511	0.000282396
NKT	0.779655	0.677886	0.896702	0.000487084
T helper cells	0.816433	0.721874	0.923378	0.00124118
NK.cells.activated	0.807795	0.705401	0.925053	0.00202552
T.cells.regulatory	0.817959	0.716903	0.93326	0.00282153
Mast cells	1.21679	1.06341	1.39228	0.0043127
Activated.CD8.T.cell	0.828329	0.727433	0.943219	0.00448243
Endothelial cells	1.20878	1.05612	1.38352	0.00591325
Cytotoxic cells	0.836596	0.732822	0.955066	0.00828217
Eosinophils	0.841975	0.73875	0.959623	0.009949
NK CD56dim cells	0.838898	0.731024	0.962692	0.0123712
T cells	0.843253	0.737041	0.964772	0.013061
T.cells.CD8	0.851473	0.748672	0.96839	0.0143155
aDC	0.860192	0.755519	0.979366	0.0229111
Th1	0.860466	0.754786	0.980942	0.0245913
DC	0.861304	0.752013	0.986478	0.0310357
Effector memory CD8	0.869074	0.761715	0.991564	0.0369885
GSE57303 Cohort
ID	HR	HR.95L	HR.95H	P-value
NK.cells.activated	0.639823	0.431926	0.947785	0.0259168
NK CD56bright cells	0.668142	0.461086	0.96818	0.0331023
T helper cells	0.683248	0.480529	0.971487	0.0339179
GSE62254 Cohort
ID	HR	HR.95L	HR.95H	P-value
NKT	0.592072	0.493589	0.710204	1.64e-08
Effector memory CD4	0.672555	0.581845	0.777406	8.04e-08
NK.cells.activated	0.624536	0.525029	0.742902	1.06e-07
Activated CD4	0.736218	0.642965	0.842996	9.35e-06
Th17	0.736896	0.641068	0.847049	1.74e-05
mDC	0.740695	0.64316	0.853022	3.09e-05
pDC	1.38849	1.17693	1.63808	9.96e-05
Memory B cells	0.737724	0.630948	0.862571	0.000137145
T.cells.CD4.memory.activated	0.735953	0.624103	0.867849	0.000267262
Endothelial cells	1.31007	1.12821	1.52124	0.000397172
Fibroblasts	1.35255	1.14352	1.5998	0.000422449
Mast.cells.activated	0.767842	0.661203	0.891679	0.000534562
Mast.cells.resting	1.31916	1.12046	1.55309	0.000882543
NK CD56dim cells	0.745661	0.62664	0.887287	0.000940338
Activated.CD4.T.cell	0.776491	0.667779	0.9029	0.00101159
aDC	0.814211	0.69651	0.951801	0.00987822
Central memory CD8	1.2389	1.04793	1.46467	0.0121375
B.cells.naive	1.18036	1.01509	1.37254	0.0311987
Mast cells	1.19076	1.01389	1.39848	0.0333301
aDC	0.83992	0.712341	0.990349	0.0379552
Plasma.cells	0.844828	0.715372	0.99771	0.0469253
TCGA-STAD Cohort
ID	HR	HR.95L	HR.95H	P-value
Fibroblasts	1.30043	1.08885	1.55312	0.00373767
iDC	1.30767	1.08749	1.57242	0.00435016
Endothelial cells	1.28163	1.07701	1.52511	0.00517466
Mast cells	1.23944	1.04912	1.46429	0.01161
Tem	1.22492	1.02884	1.45836	0.0226418
Th2	1.2002	1.00997	1.42628	0.0382113
Macrophages	1.18932	1.00204	1.4116	0.047336
