# Supplementary material for: Immune cell infiltration signatures identified molecular subtypes and underlying mechanisms in gastric cancer
Source: NPJ Genom Med. 2021 Oct 11;6:83. doi: 10.1038/s41525-021-00249-x (PMC8505616; doi:10.1038/s41525-021-00249-x)
Supplement: Supplementary file 4 — Supplementary Data 3 [file 41525_2021_249_MOESM4_ESM.xlsx]

## Sheet: Supplementary Data 3
Supplementary Data 3: Significantly different immune cell signatures revealed by the meta-analysis in gastric cancer
Cluster	Immune Cell	HR	P-value
Overall	Activated.CD4.T.cell	0.87	<0.001
Overall	Activated.CD8.T.cell	0.9	<0.001
Overall	aDC	0.89	<0.001
Overall	Central memory CD8	1.11	<0.001
Overall	Cytotoxic cells	0.91	0.01
Overall	Effector memory CD4	0.81	<0.001
Overall	Endothelial cells	1.18	<0.001
Overall	Fibroblasts	1.29	<0.001
Overall	iDC	1.17	<0.001
Overall	Macrophages	1.11	0.01
Overall	Mast cells	1.16	<0.001
Overall	Mast.cells.activated	0.87	<0.001
Overall	Mast.cells.resting	1.14	<0.001
Overall	mDC	0.92	0.03
Overall	Memory B cells	0.9	<0.001
Overall	NK CD56dim cells	0.85	<0.001
Overall	NK.cells.activated	0.83	<0.001
Overall	NKT	0.79	<0.001
Overall	pDC	1.13	<0.001
Overall	T cells	0.91	0.02
Overall	T helper cells	0.86	<0.001
Overall	T.cells.CD4.memory.activated	0.84	<0.001
Overall	T.cells.CD8	0.92	0.03
Overall	T.cells.regulatory	0.89	<0.001
Overall	TFH	0.91	0.02
Overall	Th17	0.89	<0.001
Overall	Th2	1.14	<0.001
