# Supplementary material for: Immune cell infiltration signatures identified molecular subtypes and underlying mechanisms in gastric cancer
Source: NPJ Genom Med. 2021 Oct 11;6:83. doi: 10.1038/s41525-021-00249-x (PMC8505616; doi:10.1038/s41525-021-00249-x)
Supplement: Supplementary file 5 — Supplementary Data 4 [file 41525_2021_249_MOESM5_ESM.xlsx]

## Sheet: Supplementary Data 4
Supplementary Data 4：Gene set of if immune cell types with significant prognostic differences
Gene	Immune cell type
AIM2	Activated.CD4.T.cell
BIRC3	Activated.CD4.T.cell
BRIP1	Activated.CD4.T.cell
CCL20	Activated.CD4.T.cell
CCL4	Activated.CD4.T.cell
CCL5	Activated.CD4.T.cell
CCNB1	Activated.CD4.T.cell
CCR7	Activated.CD4.T.cell
DUSP2	Activated.CD4.T.cell
ESCO2	Activated.CD4.T.cell
ETS1	Activated.CD4.T.cell
EXO1	Activated.CD4.T.cell
EXOC6	Activated.CD4.T.cell
IARS	Activated.CD4.T.cell
ITK	Activated.CD4.T.cell
KIF11	Activated.CD4.T.cell
KNTC1	Activated.CD4.T.cell
NUF2	Activated.CD4.T.cell
PRC1	Activated.CD4.T.cell
PSAT1	Activated.CD4.T.cell
RGS1	Activated.CD4.T.cell
RTKN2	Activated.CD4.T.cell
SAMSN1	Activated.CD4.T.cell
SELL	Activated.CD4.T.cell
TRAT1	Activated.CD4.T.cell
ADRM1	Activated.CD8.T.cell
AHSA1	Activated.CD8.T.cell
C1GALT1C1	Activated.CD8.T.cell
CCT6B	Activated.CD8.T.cell
CD37	Activated.CD8.T.cell
CD3D	Activated.CD8.T.cell
CD3E	Activated.CD8.T.cell
CD3G	Activated.CD8.T.cell
CD69	Activated.CD8.T.cell
CD8A	Activated.CD8.T.cell
CETN3	Activated.CD8.T.cell
CSE1L	Activated.CD8.T.cell
GEMIN6	Activated.CD8.T.cell
GNLY	Activated.CD8.T.cell
GPT2	Activated.CD8.T.cell
GZMA	Activated.CD8.T.cell
GZMH	Activated.CD8.T.cell
GZMK	Activated.CD8.T.cell
IL2RB	Activated.CD8.T.cell
LCK	Activated.CD8.T.cell
MPZL1	Activated.CD8.T.cell
NKG7	Activated.CD8.T.cell
PIK3IP1	Activated.CD8.T.cell
PTRH2	Activated.CD8.T.cell
TIMM13	Activated.CD8.T.cell
ZAP70	Activated.CD8.T.cell
CCL1	aDC
EBI3	aDC
INDO	aDC
LAMP3	aDC
OAS3	aDC
ADAM23	Central memory CD8
ATP2B4	Central memory CD8
BCL2L11	Central memory CD8
CD300A	Central memory CD8
CD80	Central memory CD8
CHN1	Central memory CD8
F2R	Central memory CD8
F8	Central memory CD8
GABARAPL1	Central memory CD8
GPR183	Central memory CD8
KLRK1	Central memory CD8
MSC	Central memory CD8
PYHIN1	Central memory CD8
RCAN2	Central memory CD8
RGS1	Central memory CD8
SLAMF1	Central memory CD8
SLFN11	Central memory CD8
ZEB2	Central memory CD8
APBA2	Cytotoxic cells
APOL3	Cytotoxic cells
CTSW	Cytotoxic cells
DUSP2	Cytotoxic cells
GNLY	Cytotoxic cells
GZMA	Cytotoxic cells
GZMH	Cytotoxic cells
KLRB1	Cytotoxic cells
KLRD1	Cytotoxic cells
KLRF1	Cytotoxic cells
KLRK1	Cytotoxic cells
NKG7	Cytotoxic cells
RORA	Cytotoxic cells
RUNX3	Cytotoxic cells
SIGIRR	Cytotoxic cells
WHAMMP3	Cytotoxic cells
ZBTB16	Cytotoxic cells
BMI1	Effector memory CD4
CASP3	Effector memory CD4
CNOT10	Effector memory CD4
COPB2	Effector memory CD4
DARS	Effector memory CD4
EXOSC9	Effector memory CD4
EZH2	Effector memory CD4
GDE1	Effector memory CD4
IFT74	Effector memory CD4
KLF5	Effector memory CD4
NDUFB9	Effector memory CD4
NUP205	Effector memory CD4
SHCBP1	Effector memory CD4
XRCC6	Effector memory CD4
ACVRL1	Endothelial cells
APLN	Endothelial cells
BCL6B	Endothelial cells
BMP6	Endothelial cells
BMX	Endothelial cells
CDH5	Endothelial cells
CLEC14A	Endothelial cells
CXorf36	Endothelial cells
EDN1	Endothelial cells
ELTD1	Endothelial cells
EMCN	Endothelial cells
ESAM	Endothelial cells
ESM1	Endothelial cells
HECW2	Endothelial cells
HHIP	Endothelial cells
KDR	Endothelial cells
MMRN1	Endothelial cells
MMRN2	Endothelial cells
MYCT1	Endothelial cells
PALMD	Endothelial cells
PEAR1	Endothelial cells
PGF	Endothelial cells
PLXNA2	Endothelial cells
PTPRB	Endothelial cells
ROBO4	Endothelial cells
SDPR	Endothelial cells
SHANK3	Endothelial cells
SHE	Endothelial cells
TEK	Endothelial cells
TIE1	Endothelial cells
VEPH1	Endothelial cells
VWF	Endothelial cells
COL1A1	Fibroblasts
COL3A1	Fibroblasts
COL6A1	Fibroblasts
COL6A2	Fibroblasts
DCN	Fibroblasts
GREM1	Fibroblasts
PAMR1	Fibroblasts
TAGLN	Fibroblasts
ATP6V1A	iDC
C1QB	iDC
CHST11	iDC
CSF1	iDC
DPYD	iDC
FNDC3B	iDC
GRP	iDC
IL1RN	iDC
INPP5F	iDC
LPL	iDC
LPXN	iDC
MMD	iDC
PLAU	iDC
PLCB2	iDC
RAB38	iDC
RDX	iDC
RRAGD	iDC
TACSTD2	iDC
TGM2	iDC
TIMD4	iDC
TM7SF4	iDC
MARCO	Macrophages
CXCL5	Macrophages
SCG5	Macrophages
SULT1C2	Macrophages
MSR1	Macrophages
CTSK	Macrophages
PTGDS	Macrophages
COLEC12	Macrophages
GPC4	Macrophages
PCOLCE2	Macrophages
CHIT1	Macrophages
KAL1	Macrophages
CLEC5A	Macrophages
ME1	Macrophages
DNASE2B	Macrophages
CCL7	Macrophages
FN1	Macrophages
CD163	Macrophages
GM2A	Macrophages
SCARB2	Macrophages
BCAT1	Macrophages
RAI14	Macrophages
COL8A2	Macrophages
APOE	Macrophages
CHI3L1	Macrophages
ATG7	Macrophages
CD84	Macrophages
FDX1	Macrophages
MS4A4A	Macrophages
SGMS1	Macrophages
EMP1	Macrophages
CYBB	Macrophages
CD68	Macrophages
ABCC4	Mast cells
ADCYAP1	Mast cells
CALB2	Mast cells
CEACAM8	Mast cells
CMA1	Mast cells
CPA3	Mast cells
CTSG	Mast cells
ELA2	Mast cells
GATA2	Mast cells
HDC	Mast cells
HPGD	Mast cells
HPGDS	Mast cells
KIT	Mast cells
LINC01140	Mast cells
MAOB	Mast cells
MLPH	Mast cells
MPO	Mast cells
MS4A2	Mast cells
NR0B1	Mast cells
PPM1H	Mast cells
PRG2	Mast cells
PTGS1	Mast cells
SCG2	Mast cells
SIGLEC6	Mast cells
SLC18A2	Mast cells
SLC24A3	Mast cells
TAL1	Mast cells
TPSAB1	Mast cells
TPSB2	Mast cells
VWA5A	Mast cells
AZU1	Mast.cells.activated
CCL1	Mast.cells.activated
CCL20	Mast.cells.activated
CXCL3	Mast.cells.activated
IL1B	Mast.cells.activated
IL5	Mast.cells.activated
LINC00597	Mast.cells.activated
ARVCF	Mast.cells.activated
NOX3	Mast.cells.activated
NTRK1	Mast.cells.activated
TEC	Mast.cells.activated
ADAMTS3	Mast.cells.resting
ADRB2	Mast.cells.resting
FAM124B	Mast.cells.resting
FAM174B	Mast.cells.resting
GFI1	Mast.cells.resting
HOXA1	Mast.cells.resting
MS4A2	Mast.cells.resting
GADD45B	Mast.cells.resting
FOXN3	mDC
ENSA	mDC
DNAJC15	mDC
CBX1	mDC
ATP5O	mDC
TPMT	mDC
SSB	mDC
PRCP	mDC
AICDA	Memory B cells
CCNA2	Memory B cells
CDKN3	Memory B cells
CLCN5	Memory B cells
ENPP1	Memory B cells
FCER1A	Memory B cells
FCRL4	Memory B cells
MYC	Memory B cells
RUNX2	Memory B cells
SORL1	Memory B cells
SOX5	Memory B cells
STAT5A	Memory B cells
STAT5B	Memory B cells
TLR9	Memory B cells
KIR3DL2	NK CD56dim cells
SPON2	NK CD56dim cells
KIR2DL3	NK CD56dim cells
GZMB	NK CD56dim cells
KIR3DS1	NK CD56dim cells
KIR3DL1	NK CD56dim cells
FLJ20699	NK CD56dim cells
TMEPAI	NK CD56dim cells
IL21R	NK CD56dim cells
KIR3DL3	NK CD56dim cells
KIR2DS5	NK CD56dim cells
KIR2DS2	NK CD56dim cells
GTF3C1	NK CD56dim cells
KIR2DS1	NK CD56dim cells
EDG8	NK CD56dim cells
CCND2	NK.cells.activated
CDK6	NK.cells.activated
CTSW	NK.cells.activated
GZMA	NK.cells.activated
IL12RB2	NK.cells.activated
KIR2DL1	NK.cells.activated
KIR2DL4	NK.cells.activated
KIR2DS4	NK.cells.activated
KIR3DL2	NK.cells.activated
NCR3	NK.cells.activated
TNFSF14	NK.cells.activated
BTN2A2	NKT
CD101	NKT
GNLY	NKT
KIR2DL1	NKT
KIR2DL3	NKT
KIR3DL1	NKT
KIR3DL2	NKT
KLRC1	NKT
MICB	NKT
NCR1	NKT
NFATC2IP	NKT
TNFRSF11A	NKT
CBX6	pDC
DAB2	pDC
DDX17	pDC
HIGD1A	pDC
IDH3A	pDC
IL3RA	pDC
MAGED1	pDC
NUCB2	pDC
OFD1	pDC
OGT	pDC
PDIA4	pDC
SERTAD2	pDC
SIRPA	pDC
SPCS3	pDC
TMED2	pDC
TMX1	pDC
UGCG	pDC
ZDHHC17	pDC
PRKCQ	T cells
CD3D	T cells
CD3G	T cells
CD28	T cells
LCK	T cells
TRAT1	T cells
BCL11B	T cells
CD2	T cells
TRBC1	T cells
TRA@	T cells
ITM2A	T cells
SH2D1A	T cells
CD6	T cells
CD96	T cells
NCALD	T cells
GIMAP5	T cells
CD3E	T cells
SKAP1	T cells
ICOS	T helper cells
LRBA	T helper cells
ITM2A	T helper cells
FAM111A	T helper cells
PHF10	T helper cells
NUP107	T helper cells
SEC24C	T helper cells
NAP1L4	T helper cells
BATF	T helper cells
ASF1A	T helper cells
FRYL	T helper cells
FUSIP1	T helper cells
TRA@	T helper cells
RPA1	T helper cells
UBE2L3	T helper cells
ANP32B	T helper cells
DDX50	T helper cells
C13orf34	T helper cells
PPP2R5C	T helper cells
SLC25A12	T helper cells
ATF2	T helper cells
CD28	T helper cells
GOLGA8A	T helper cells
CDC25A	T.cells.CD4.memory.activated
IFNG	T.cells.CD4.memory.activated
IL17A	T.cells.CD4.memory.activated
IL26	T.cells.CD4.memory.activated
IL3	T.cells.CD4.memory.activated
IL4	T.cells.CD4.memory.activated
IL9	T.cells.CD4.memory.activated
ORC1	T.cells.CD4.memory.activated
RRP9	T.cells.CD4.memory.activated
SKA1	T.cells.CD4.memory.activated
CD8A	T.cells.CD8
CD8B	T.cells.CD8
CRTAM	T.cells.CD8
TRAV12-2	T.cells.CD8
BARX2	T.cells.regulatory..Tregs.
CD5	T.cells.regulatory..Tregs.
CD7	T.cells.regulatory..Tregs.
CD70	T.cells.regulatory..Tregs.
CEMP1	T.cells.regulatory..Tregs.
CRISP3	T.cells.regulatory..Tregs.
CTLA4	T.cells.regulatory..Tregs.
EFNA5	T.cells.regulatory..Tregs.
FOXP3	T.cells.regulatory..Tregs.
FRMD8	T.cells.regulatory..Tregs.
HIC1	T.cells.regulatory..Tregs.
HMGB3P30	T.cells.regulatory..Tregs.
KIRREL	T.cells.regulatory..Tregs.
LAIR2	T.cells.regulatory..Tregs.
LILRA4	T.cells.regulatory..Tregs.
LOC126987	T.cells.regulatory..Tregs.
NPAS1	T.cells.regulatory..Tregs.
NTN3	T.cells.regulatory..Tregs.
PLCH2	T.cells.regulatory..Tregs.
PMCH	T.cells.regulatory..Tregs.
RYR1	T.cells.regulatory..Tregs.
SEC31B	T.cells.regulatory..Tregs.
KLHL22	T.cells.regulatory..Tregs.
SIT1	T.cells.regulatory..Tregs.
SKAP1	T.cells.regulatory..Tregs.
SSX1	T.cells.regulatory..Tregs.
TRAV21	T.cells.regulatory..Tregs.
TRAV8-6	T.cells.regulatory..Tregs.
TRAV9-2	T.cells.regulatory..Tregs.
TYR	T.cells.regulatory..Tregs.
CHI3L2	TFH
CXCL13	TFH
MYO7A	TFH
CHGB	TFH
ICA1	TFH
HEY1	TFH
CDK5R1	TFH
ST8SIA1	TFH
PDCD1	TFH
BLR1	TFH
KIAA1324	TFH
PVALB	TFH
TSHR	TFH
C18orf1	TFH
TOX	TFH
SLC7A10	TFH
SMAD1	TFH
POMT1	TFH
PASK	TFH
MKL2	TFH
PTPN13	TFH
KCNK5	TFH
ZNF764	TFH
MAF	TFH
MYO6	TFH
SIRPG	TFH
THADA	TFH
MAGEH1	TFH
B3GAT1	TFH
SH3TC1	TFH
HIST1H4K	TFH
STK39	TFH
ABP1	Th17
B4GALNT4	Th17
C2CD4A	Th17
C2CD4B	Th17
CA2	Th17
CCDC65	Th17
CEACAM3	Th17
CHRM3	Th17
DOC2B	Th17
F12	Th17
FURIN	Th17
GPR25	Th17
IL17A	Th17
IL17C	Th17
IL17F	Th17
IL17RC	Th17
IL17RE	Th17
IL23A	Th17
ILDR1	Th17
LONRF3	Th17
LTK	Th17
MOCOS	Th17
SH2D6	Th17
TNIP2	Th17
TRAF3IP2	Th17
YBX2	Th17
ASB2	Th2
CALD1	Th2
CCR2	Th2
CSRP2	Th2
DAPK1	Th2
DLC1	Th2
DNAJC12	Th2
DUSP6	Th2
GATA3	Th2
GNAI1	Th2
HTR2B	Th2
LAMP3	Th2
NRP2	Th2
OSBPL1A	Th2
PDE4B	Th2
PHLDA1	Th2
PLA2G4A	Th2
RAB27B	Th2
RBMS3	Th2
RNF125	Th2
SIGLEC10	Th2
SKAP1	Th2
SMAD2	Th2
TMPRSS3	Th2
UBASH3A	Th2
