# Supplementary material for: Immune cell infiltration signatures identified molecular subtypes and underlying mechanisms in gastric cancer
Source: NPJ Genom Med. 2021 Oct 11;6:83. doi: 10.1038/s41525-021-00249-x (PMC8505616; doi:10.1038/s41525-021-00249-x)
Supplement: Supplementary file 6 — Supplementary Data 5 [file 41525_2021_249_MOESM6_ESM.xlsx]

## Sheet: Supplementary Data 5
Supplementary Data 5: The relationship between the IMS and gastric cancer subtypes
Subtype	High IMS		Low IMS		P-value
GSE62254 cohort	150 samples	Proportion(%)	150 samples	Proportion(%)
Pathological subtype
Diffuse	59	0.3933	83	0.5533
Intestinal	85	0.5667	65	0.4333	0.0128
Mixed	6	0.04	2	0.0133
ACRG subtype
EMT	6	0.04	40	0.2667
MSI	61	0.4067	7	0.0467	<0.0001
MSS/TP53-	45	0.3	62	0.4133
MSS/TP53+	38	0.2533	41	0.2733
TCGA cohort	167 samples	Proportion(%)	173 samples	Proportion(%)
Immune subtype
C1	39	0.2335	71	0.4104
C2	120	0.7186	62	0.3584
C3	3	0.018	29	0.1676	<0.0001
C4	3	0.018	6	0.0347
C6	2	0.012	5	0.0289
TCGA subtype	167 samples	Proportion(%)	173 samples	Proportion(%)
EBV	26	0.1557	1	0.0058
CIN	77	0.4611	130	0.7514	<0.0001
GS	11	0.0659	34	0.1965
MSI	53	0.3174	8	0.0462
