# Supplementary material for: Immune cell infiltration signatures identified molecular subtypes and underlying mechanisms in gastric cancer
Source: NPJ Genom Med. 2021 Oct 11;6:83. doi: 10.1038/s41525-021-00249-x (PMC8505616; doi:10.1038/s41525-021-00249-x)
Supplement: Supplementary file 7 — Supplementary Data 6 [file 41525_2021_249_MOESM7_ESM.xlsx]

## Sheet: Supplementary Data 6
Supplementary Data 6: The correlation between gene mutation and the IMS
Symbol	correlation	P-value
PIK3CA	0.397192	1.51e-15
ARID1A	0.344637	7.67e-12
KMT2D	0.301781	2.71e-09
RYR1	0.275755	6.19e-08
ZBTB20	0.274073	7.5e-08
DIP2C	0.270068	1.18e-07
ANK3	0.266028	1.84e-07
BCOR	0.2624	2.73e-07
DOCK3	0.261442	3.03e-07
MLLT4	0.259423	3.76e-07
KMT2C	0.25847	4.16e-07
SYNE2	0.257483	4.62e-07
GTF3C1	0.257382	4.67e-07
OBSCN	0.254309	6.45e-07
CIC	0.253697	6.88e-07
TCHH	0.251731	8.44e-07
ITPR3	0.251635	8.52e-07
ARHGEF15	0.250404	9.68e-07
TRRAP	0.248908	1.13e-06
NCOR1	0.248342	1.19e-06
WDFY3	0.248285	1.2e-06
MDN1	0.247834	1.26e-06
HERC2	0.247395	1.32e-06
PLEC	0.246556	1.43e-06
GEMIN5	0.244708	1.73e-06
KMT2B	0.244268	1.8e-06
B2M	0.244062	1.84e-06
SLC4A1	0.244015	1.85e-06
NARG2	0.243976	1.86e-06
ZFHX4	0.243777	1.89e-06
DNAH10	0.242788	2.09e-06
LRP1	0.240213	2.7e-06
ELMSAN1	0.239661	2.85e-06
TDRD1	0.239425	2.91e-06
TP53BP1	0.238855	3.08e-06
FBN3	0.238819	3.09e-06
RAI1	0.235761	4.16e-06
CNTLN	0.233522	5.16e-06
HDLBP	0.232446	5.72e-06
SPATA16	0.232157	5.88e-06
CELSR3	0.231925	6.01e-06
LAMB4	0.231345	6.35e-06
DYNC1H1	0.231207	6.43e-06
SMARCA2	0.230008	7.2e-06
EIF5B	0.229853	7.31e-06
NOTCH4	0.227252	9.32e-06
FRAS1	0.227176	9.39e-06
SMC2	0.227012	9.53e-06
TBC1D4	0.226496	1e-05
RNF213	0.226347	1.01e-05
KIAA0195	0.225682	1.08e-05
BTAF1	0.225336	1.11e-05
PBRM1	0.224375	1.22e-05
ZFHX3	0.223442	1.32e-05
NAV2	0.223178	1.36e-05
ARID1B	0.222618	1.43e-05
MST1R	0.221462	1.59e-05
FOXRED1	0.221455	1.59e-05
SLTM	0.221152	1.63e-05
CPSF1	0.22101	1.65e-05
CAMSAP1	0.221007	1.65e-05
THBS2	0.220738	1.69e-05
KMT2A	0.220643	1.71e-05
DMD	0.219697	1.86e-05
ZNF609	0.219522	1.89e-05
HUWE1	0.219361	1.92e-05
IFT172	0.218851	2e-05
AHNAK2	0.218737	2.03e-05
ALDH18A1	0.218468	2.07e-05
RIF1	0.21752	2.26e-05
ZFYVE20	0.217453	2.27e-05
STAB1	0.217002	2.36e-05
NFASC	0.21589	2.61e-05
MYH7	0.215331	2.74e-05
RERE	0.215104	2.8e-05
NIPBL	0.214922	2.84e-05
OR4M2	0.214258	3.01e-05
GPR112	0.214254	3.01e-05
ELL2	0.213898	3.11e-05
SVIL	0.213853	3.12e-05
COL7A1	0.213842	3.12e-05
CLCN3	0.213585	3.19e-05
DRD3	0.212935	3.38e-05
ANK2	0.21206	3.65e-05
MGA	0.211945	3.68e-05
TLR5	0.211514	3.82e-05
TRIP12	0.211377	3.87e-05
CELSR1	0.21091	4.03e-05
TMEM57	0.210381	4.21e-05
DDX58	0.210241	4.27e-05
WFIKKN2	0.209658	4.48e-05
TUBB4B	0.209607	4.5e-05
CHD5	0.20959	4.51e-05
LTBP3	0.208965	4.76e-05
ATM	0.208873	4.8e-05
HIVEP1	0.208611	4.9e-05
LARP4B	0.20837	5.01e-05
MED12L	0.207967	5.18e-05
RBM6	0.207351	5.46e-05
DHX9	0.207218	5.52e-05
FBXW7	0.207075	5.59e-05
TDRD6	0.20707	5.59e-05
FAM35A	0.206982	5.63e-05
ITGB4	0.206959	5.64e-05
PCNX	0.206931	5.66e-05
ZNF292	0.20661	5.81e-05
FCGBP	0.206608	5.81e-05
C10orf90	0.206288	5.97e-05
MYH6	0.20626	5.98e-05
CDHR2	0.205791	6.23e-05
NPNT	0.205586	6.33e-05
DIDO1	0.205569	6.34e-05
ZNF407	0.205359	6.46e-05
FASTKD1	0.205162	6.56e-05
CCAR2	0.204849	6.74e-05
GPATCH8	0.204766	6.79e-05
AFTPH	0.204758	6.79e-05
PTPN23	0.204715	6.81e-05
PDE4DIP	0.204692	6.83e-05
NR1H2	0.204541	6.91e-05
NDOR1	0.204239	7.09e-05
THBS3	0.204133	7.15e-05
BIRC6	0.204098	7.17e-05
CD58	0.203819	7.34e-05
FNIP2	0.203766	7.38e-05
FRY	0.203617	7.47e-05
AFAP1	0.203438	7.58e-05
NCOA7	0.203268	7.69e-05
CAMSAP2	0.203051	7.83e-05
FBXO18	0.202975	7.88e-05
DHX30	0.202972	7.88e-05
PHYKPL	0.202775	8.01e-05
ZC3H12A	0.202471	8.21e-05
MYH11	0.202129	8.45e-05
AHCTF1	0.201997	8.54e-05
ASH1L	0.201909	8.6e-05
ZNF516	0.201766	8.71e-05
ERBB3	0.201671	8.77e-05
SLC6A15	0.201271	9.07e-05
CHD6	0.201214	9.11e-05
KALRN	0.201159	9.15e-05
SPRTN	0.20093	9.33e-05
USH2A	0.200899	9.35e-05
RNF43	0.200655	9.54e-05
PLEKHA5	0.200607	9.58e-05
DZIP1L	0.200592	9.59e-05
ZNF236	0.20031	9.81e-05
DDC	0.200097	9.98e-05
AP4E1	0.200018	0.000100491
ASS1	0.199925	0.000101262
NRXN3	0.199922	0.000101286
TET3	0.19988	0.000101636
KCNMA1	0.199713	0.000103029
CUX1	0.199548	0.000104425
HSPG2	0.199478	0.000105021
BTBD7	0.199423	0.000105499
DHX16	0.199258	0.000106925
BCORL1	0.199142	0.000107937
USP42	0.199129	0.000108055
ZNF251	0.198866	0.000110388
CACNA1I	0.198851	0.000110529
FAM184A	0.198817	0.000110832
MUC4	0.198666	0.000112199
NRXN2	0.198557	0.000113195
TMEM168	0.198549	0.00011327
PTPN21	0.198526	0.000113488
WIZ	0.1984	0.000114653
FAT4	0.198255	0.000116006
SENP7	0.198127	0.000117215
LRRN3	0.198075	0.000117711
PCNT	0.198064	0.000117821
PNPLA7	0.197935	0.000119054
KLHL28	0.19783	0.000120066
MVK	0.197724	0.000121103
PIWIL2	0.197617	0.00012215
UNC13C	0.197551	0.000122812
ANK1	0.197391	0.000124404
ABCC9	0.197317	0.000125147
ZMIZ2	0.197293	0.000125389
SPECC1	0.196919	0.000129236
EPG5	0.196897	0.00012946
VPS13A	0.196858	0.000129863
ABCB4	0.196638	0.000132183
NOTCH2	0.196571	0.000132901
TRIM45	0.1963	0.000135822
GUCY2C	0.196199	0.000136938
EVPL	0.196129	0.000137706
LRRN1	0.195971	0.000139456
HIVEP3	0.195754	0.000141902
NDST2	0.195642	0.000143182
SORL1	0.195391	0.000146091
PPL	0.195115	0.000149339
ITSN2	0.19489	0.000152047
EPX	0.194792	0.000153245
WDR81	0.194789	0.000153274
TNS3	0.194675	0.000154681
PTPRJ	0.194658	0.000154887
MYH10	0.194348	0.000158758
ATXN2L	0.194316	0.000159162
SGK223	0.19431	0.000159234
PARD3B	0.194286	0.000159535
FOXP1	0.194279	0.000159622
MUC2	0.194277	0.000159649
ATXN1	0.194251	0.00015999
BMPR2	0.194157	0.000161187
TAB2	0.193648	0.00016782
NEB	0.193561	0.000168985
MAGI1	0.193316	0.000172299
YLPM1	0.193291	0.000172639
HAUS6	0.193236	0.000173385
KIF1A	0.193209	0.000173757
SBNO1	0.193196	0.00017394
ACOX2	0.19289	0.000178194
PCSK5	0.19284	0.000178905
RALGAPA2	0.192667	0.000181359
ABLIM2	0.192571	0.000182742
ABCA10	0.192554	0.000182984
AKAP4	0.192414	0.000185013
SAP130	0.192386	0.000185423
KIAA0355	0.192367	0.000185696
AGAP6	0.192269	0.000187135
GRIN2B	0.192209	0.000188012
MTIF2	0.192174	0.00018853
MEGF8	0.192174	0.000188542
WDR88	0.192129	0.000189206
DOCK1	0.192107	0.000189527
TTC8	0.192056	0.000190297
JKAMP	0.192049	0.000190403
CASD1	0.192035	0.000190616
CSMD2	0.191962	0.0001917
AGAP1	0.191897	0.000192694
MAP3K10	0.191858	0.000193278
CWF19L2	0.191695	0.000195764
ACVR2A	0.191676	0.00019606
STAT1	0.191519	0.000198491
TANC1	0.191478	0.000199122
ZNF638	0.191293	0.000202029
ABCC5	0.191156	0.000204205
CARD11	0.19104	0.00020608
FAM171B	0.190786	0.000210214
KLC2	0.190726	0.000211202
PRRG3	0.190513	0.000214728
PKD1	0.1904	0.00021664
NBPF1	0.190344	0.000217577
SOAT1	0.189936	0.000224613
CCDC108	0.189876	0.000225662
GRM1	0.189848	0.000226154
SPARCL1	0.189657	0.000229536
ATG2A	0.189644	0.000229754
PCDHA11	0.189573	0.000231033
DNAJC10	0.189489	0.000232546
AK9	0.189349	0.000235081
MAN2C1	0.189231	0.000237247
PASK	0.189227	0.00023731
DGKE	0.189146	0.0002388
XRN1	0.188948	0.000242496
TRPM2	0.188873	0.000243904
PAX6	0.188853	0.000244288
MAN2A2	0.188599	0.000249135
LTN1	0.188469	0.000251639
NEDD9	0.188313	0.000254696
C11orf63	0.188245	0.000256034
CDH6	0.18817	0.000257507
KIAA0100	0.188169	0.000257544
GOLT1A	0.188153	0.000257854
FAT3	0.188147	0.000257969
ZNF74	0.188131	0.000258296
ADCY7	0.188118	0.00025855
HERC1	0.188037	0.000260177
RTTN	0.188033	0.000260244
KIAA0020	0.188022	0.000260472
LRRIQ1	0.188016	0.000260582
TAP2	0.188004	0.000260838
MYO15A	0.187874	0.000263457
CLCA4	0.187788	0.000265212
ZNF480	0.187733	0.000266337
CTSC	0.187719	0.000266618
COL4A2	0.187701	0.000266986
FSIP2	0.187672	0.00026758
KIAA2018	0.18762	0.000268655
PCNXL3	0.187398	0.000273275
MACF1	0.18735	0.000274282
COLGALT1	0.187335	0.000274597
TAF3	0.187293	0.000275479
HMHA1	0.187252	0.000276351
PLCG2	0.18722	0.000277033
MAN2B2	0.187185	0.000277775
SESN3	0.187056	0.000280532
GPR98	0.187039	0.000280899
TOB2	0.186994	0.000281882
RYR3	0.186966	0.000282477
ALDOC	0.186872	0.000284514
BRCA2	0.186836	0.000285306
CNGB1	0.186778	0.000286573
PRDM2	0.186739	0.000287429
RANBP2	0.186693	0.000288447
LGR6	0.18664	0.000289608
AGO1	0.186569	0.000291202
VCAN	0.186496	0.000292824
WDR47	0.186395	0.000295079
PLXNA4	0.18638	0.000295423
UBE4B	0.186323	0.000296721
FAN1	0.186245	0.000298489
VPS13B	0.18622	0.00029906
PCLO	0.186138	0.00030094
PPP3CA	0.18607	0.000302505
KIAA0368	0.186062	0.000302681
WDR7	0.18595	0.000305281
HNRNPAB	0.185871	0.000307133
SMG6	0.185835	0.000307972
GTPBP3	0.185807	0.000308622
SORCS2	0.185765	0.00030962
KIAA1217	0.185719	0.00031071
ACOT11	0.185674	0.000311761
KCNB2	0.185406	0.00031818
STAB2	0.185369	0.000319074
SPEG	0.185349	0.00031957
EXT1	0.185248	0.000322032
LRRC48	0.18524	0.00032222
NBEA	0.185214	0.000322854
ARAP2	0.185021	0.000327618
LAMB3	0.185012	0.000327846
KCNB1	0.184786	0.000333511
TRPM1	0.184739	0.00033469
CACNA1S	0.184622	0.000337677
SIPA1L1	0.184491	0.00034105
NRXN1	0.184381	0.000343894
RXRA	0.184318	0.000345534
ARHGEF10L	0.184278	0.000346566
ZNF532	0.184219	0.000348121
NUP160	0.184161	0.000349662
ZMIZ1	0.184115	0.000350862
PLXNB1	0.184107	0.000351074
KCNAB1	0.183968	0.000354773
ADAR	0.183901	0.000356579
WAPAL	0.183556	0.000365959
SRCAP	0.18343	0.000369471
POLRMT	0.183429	0.000369484
PCDH17	0.183417	0.000369822
PTX4	0.183205	0.000375768
VAV2	0.183198	0.000375972
TLN1	0.183094	0.000378895
BICD1	0.183093	0.000378933
DENND5A	0.183068	0.000379655
COL6A6	0.183057	0.000379965
MORC4	0.183048	0.000380223
ATXN7	0.183012	0.000381237
TRPM6	0.182994	0.000381749
SLC8A2	0.182971	0.000382409
SETD2	0.182948	0.000383085
FAM160B1	0.18273	0.000389404
AR	0.182677	0.000390932
FBXO31	0.182602	0.000393147
SETD1A	0.182573	0.000393997
RFPL1	0.182509	0.000395897
DNMBP	0.182443	0.000397864
B3GNT3	0.182276	0.00040285
ABCB6	0.182256	0.000403449
MAP2K3	0.182226	0.000404378
ADRB3	0.182072	0.000409036
HIPK4	0.181774	0.00041824
ZNF628	0.181681	0.000421169
KANK4	0.181609	0.000423409
SLIT3	0.181508	0.000426633
SPTY2D1	0.181467	0.000427923
BRD4	0.181394	0.000430269
ALX1	0.181392	0.000430322
WNK1	0.181249	0.000434925
SFI1	0.18124	0.000435216
RPSA	0.181105	0.000439613
SOGA2	0.180923	0.000445607
TPR	0.180912	0.000445952
STOX2	0.180843	0.000448256
ALPK1	0.180808	0.000449398
R3HCC1L	0.180785	0.000450174
ENTPD7	0.180637	0.000455146
POGZ	0.180599	0.000456426
KDM3A	0.180372	0.000464182
UNC13B	0.18036	0.000464595
PPFIBP1	0.180358	0.000464646
VILL	0.180296	0.000466793
EIF4G2	0.180227	0.000469166
ARID5B	0.180191	0.000470434
ANKRD40	0.180049	0.000475388
WWC3	0.180001	0.000477084
CACTIN	0.179999	0.000477151
KRT23	0.179979	0.000477868
MKS1	0.179963	0.000478434
CHD7	0.179903	0.000480537
ZNF648	0.179896	0.00048079
PTPRS	0.179893	0.000480912
COL6A2	0.179735	0.000486545
PCDH10	0.179622	0.000490632
EFEMP2	0.17962	0.000490703
ABCA2	0.179606	0.000491206
RTN3	0.179543	0.000493469
PIK3R1	0.179437	0.000497354
PTGDR	0.179405	0.000498519
WDR90	0.179316	0.000501802
SPAM1	0.179312	0.000501959
AXL	0.179134	0.000508565
HLA-A	0.179133	0.000508607
BDP1	0.179117	0.000509218
CAMSAP3	0.179099	0.000509885
ANKRD26	0.179064	0.000511194
PPIG	0.17901	0.000513224
RPL22	0.178981	0.000514317
ZNF644	0.178947	0.000515631
GRIK2	0.178866	0.000518678
PLEKHA6	0.178835	0.000519862
IFT122	0.17881	0.000520841
MTOR	0.178751	0.000523105
PGGT1B	0.178642	0.000527302
MXRA5	0.178557	0.000530596
FAM118A	0.17851	0.000532427
ALPK2	0.178484	0.000533431
CLEC16A	0.178479	0.000533646
ZNF584	0.178465	0.000534167
CHRNA2	0.178406	0.00053649
CSPG4	0.178385	0.00053734
CXCR1	0.178192	0.000544973
TGDS	0.178147	0.00054676
RB1CC1	0.178093	0.000548916
RBM15B	0.177989	0.000553114
MMP3	0.177955	0.000554487
PLEKHH3	0.17782	0.000559987
TMTC1	0.177688	0.000565415
HDAC4	0.17764	0.000567401
RHOBTB2	0.177546	0.000571317
LOXL4	0.177542	0.000571467
DNAJA3	0.177446	0.000575493
SH3TC1	0.177412	0.000576926
ATOH1	0.177309	0.00058126
TG	0.177164	0.00058744
FREM1	0.177063	0.000591767
GPR153	0.177056	0.000592056
FIGN	0.17704	0.000592768
FLNC	0.177034	0.000593011
CDH23	0.177026	0.000593377
SLC35A4	0.176664	0.000609164
AKNA	0.176633	0.000610542
TRERF1	0.176595	0.00061223
HNF4A	0.176551	0.000614186
MAPT	0.176526	0.000615324
ARHGEF11	0.176471	0.000617792
EDEM3	0.176418	0.000620131
FBXO11	0.176376	0.000622038
RP11-1055B8.7	0.176321	0.000624506
TSC2	0.176213	0.000629424
FGFR1OP2	0.176192	0.000630386
KMT2E	0.176189	0.00063051
HUNK	0.176113	0.000634023
PRMT2	0.176072	0.000635896
ABCF3	0.176048	0.000636983
ITGA2B	0.17602	0.000638293
ZNRF3	0.175921	0.000642859
DNAH1	0.175704	0.000653018
SFPQ	0.175479	0.000663726
OR51E2	0.175409	0.000667097
DENND1C	0.175397	0.000667677
CACNA1B	0.175366	0.000669139
ABCA4	0.175337	0.000670543
MIA3	0.17532	0.00067138
ZNF160	0.175254	0.00067457
TTLL4	0.175241	0.000675208
NUMA1	0.175202	0.000677131
ZNF211	0.175183	0.00067806
PMPCA	0.175093	0.000682454
CEP350	0.175075	0.000683342
NCSTN	0.175036	0.000685283
PCDHGA10	0.175022	0.000685955
MITD1	0.17502	0.000686029
TCEB3	0.174965	0.000688758
STS	0.174917	0.000691151
AKAP9	0.174856	0.000694178
AOC2	0.174847	0.00069465
EVC2	0.174817	0.000696166
TAL1	0.17465	0.000704528
BRWD1	0.174569	0.000708666
SH3RF1	0.174513	0.000711493
IRX1	0.174486	0.000712885
BPIFB4	0.174405	0.000717063
GABBR1	0.174366	0.000719037
PCDHA7	0.174304	0.000722243
CREBBP	0.174274	0.000723796
ERCC6-PGBD3	0.174173	0.000729069
RASAL1	0.174149	0.000730342
AGO2	0.174093	0.000733273
BFAR	0.174081	0.000733868
MYO1D	0.17406	0.000735004
MKI67	0.173981	0.000739144
ZFAT	0.173954	0.000740618
PRMT8	0.173935	0.000741603
LAMA5	0.173922	0.000742293
LRIG2	0.173876	0.000744752
NLRP7	0.173866	0.000745268
ABCC1	0.173847	0.000746292
NOS1	0.173747	0.000751646
TNS1	0.173735	0.000752259
RALGDS	0.173732	0.000752469
NR4A2	0.173653	0.000756722
PROS1	0.173651	0.000756786
MAATS1	0.173398	0.000770598
DNAH5	0.173311	0.000775421
SLC25A23	0.173217	0.00078062
C9orf84	0.173198	0.000781685
KIAA1462	0.172984	0.000793682
KIAA0430	0.172972	0.00079436
PTCHD2	0.172943	0.00079599
XKR6	0.172942	0.00079606
HDAC6	0.17294	0.000796153
ORC5	0.172928	0.000796823
PRMT1	0.172927	0.000796899
USP8	0.172787	0.000804878
CLDN9	0.172774	0.000805654
EP300	0.17274	0.00080759
ARHGEF17	0.172668	0.000811702
NOTCH2NL	0.172498	0.000821555
RABL6	0.172491	0.000821994
MED14	0.172432	0.000825432
ONECUT1	0.172391	0.000827869
GLMN	0.172348	0.000830398
TRIM32	0.172216	0.000838209
GMPR2	0.172201	0.000839065
ARFGEF1	0.172198	0.000839273
FOCAD	0.172166	0.000841177
BRD2	0.172066	0.000847149
OR13C5	0.172053	0.000847938
NRP2	0.172051	0.000848016
MYO5C	0.172047	0.000848265
ZIC1	0.171968	0.000853054
FGFR4	0.171967	0.000853116
KCNJ3	0.171905	0.000856834
NTAN1	0.17184	0.000860786
TMEFF2	0.171839	0.000860842
IFT140	0.171757	0.000865846
RNF144A	0.171663	0.000871654
KCNF1	0.171506	0.000881393
ZNF442	0.171476	0.00088324
ZNF7	0.171352	0.000891023
PIEZO2	0.171339	0.000891812
GLI3	0.171337	0.000891931
MED24	0.171293	0.000894731
DDX46	0.171207	0.000900133
MITF	0.171181	0.000901798
ZNF227	0.171167	0.000902685
WDR33	0.171109	0.000906393
DMAP1	0.171104	0.00090672
GOLGA3	0.171084	0.000908018
VARS	0.171001	0.000913303
SCAF1	0.170928	0.00091806
NPC1	0.170927	0.000918071
LRRC4B	0.170906	0.000919448
SLC2A1	0.170845	0.000923394
ATG4A	0.170746	0.00092989
ACTB	0.170703	0.000932663
CPZ	0.170696	0.000933139
ZBTB22	0.17064	0.000936831
PTOV1	0.170597	0.000939643
AFF4	0.170548	0.000942879
RASGRF1	0.170526	0.000944363
UTP14A	0.170318	0.000958219
KIF1C	0.170309	0.000958827
CRIM1	0.17028	0.000960779
FAM81B	0.170273	0.000961274
FAM198B	0.170148	0.000969761
TBC1D2	0.170045	0.000976743
POLQ	0.170018	0.000978638
KIF4A	0.170004	0.000979553
DLG3	0.169985	0.00098085
PCDH9	0.169965	0.000982256
CLSPN	0.169765	0.000996131
PCYT1A	0.169741	0.000997752
ZSCAN2	0.169703	0.00100045
PLXNA1	0.169622	0.0010061
KCNJ4	0.169595	0.00100803
EP400	0.169561	0.00101044
PPP1R26	0.169474	0.0010166
ANKS6	0.169464	0.0010173
DLG5	0.169382	0.00102312
NINL	0.169327	0.00102703
SOGA3	0.169304	0.00102867
TIGD3	0.169298	0.00102913
SLITRK2	0.169296	0.00102928
FAM160A2	0.169267	0.0010314
WDR11	0.169202	0.00103603
NR1H4	0.169043	0.00104763
RHBDF1	0.169024	0.00104895
UNC5A	0.168896	0.00105838
ITPRIP	0.168828	0.00106343
CDK16	0.168817	0.00106421
TTC7A	0.16878	0.00106695
RAD51AP2	0.168762	0.00106828
TENM2	0.16873	0.00107069
PDZD2	0.168724	0.00107114
PCCA	0.168706	0.0010725
SLC33A1	0.168593	0.00108094
FHOD3	0.168589	0.00108124
GCN1L1	0.168547	0.00108439
TSHZ2	0.168519	0.00108653
KIAA1429	0.168499	0.00108803
NR3C1	0.168493	0.00108843
CNBD2	0.168324	0.00110134
BCL9L	0.168302	0.00110303
TM6SF1	0.16824	0.00110777
ZNF543	0.168211	0.00110996
NUP214	0.168193	0.00111134
FASN	0.168179	0.00111244
CUBN	0.168177	0.0011126
COL28A1	0.168163	0.00111366
SS18	0.168157	0.00111411
SLC7A14	0.168142	0.00111533
UBR3	0.168078	0.00112026
PAX7	0.168056	0.00112196
GFOD1	0.168055	0.00112208
ADAMTS13	0.168012	0.00112537
SLC44A1	0.167847	0.00113835
NLRC5	0.167784	0.0011433
GRM5	0.167726	0.00114788
NEU3	0.167725	0.00114795
ROCK2	0.167709	0.00114929
GBX1	0.16765	0.00115398
OS9	0.167629	0.00115564
IREB2	0.167368	0.00117663
MBD6	0.167338	0.00117906
TRAPPC10	0.167295	0.00118262
HPS4	0.167278	0.001184
KIAA0196	0.167277	0.00118406
SDPR	0.167257	0.00118569
PRPSAP1	0.167188	0.00119136
IRX5	0.167104	0.00119831
FAM155B	0.167009	0.00120613
E2F7	0.166992	0.00120756
DISP1	0.166931	0.00121267
EPHA2	0.166873	0.0012175
HTR2B	0.166864	0.0012183
KRTAP5-5	0.166856	0.00121897
AMER2	0.166805	0.00122321
HELZ2	0.166801	0.00122359
TBX2	0.166787	0.00122471
TRAV30	0.166733	0.00122927
PENK	0.166702	0.0012319
SMU1	0.166687	0.00123317
GPR182	0.166683	0.00123352
NR1D1	0.16661	0.00123974
EHD2	0.166517	0.0012477
CUL7	0.166509	0.00124834
SUSD1	0.166435	0.00125476
TTN	0.166399	0.00125783
ATP10D	0.166396	0.00125812
RBM27	0.16631	0.0012656
PIP5K1C	0.166286	0.0012676
SELE	0.166282	0.00126802
TMEM109	0.166264	0.00126956
GCDH	0.166235	0.00127211
CYP17A1	0.16621	0.00127425
WDR62	0.166124	0.0012818
PTPRE	0.166091	0.00128472
SHROOM3	0.16607	0.00128655
ZNF180	0.166045	0.00128874
CDS1	0.166022	0.00129079
FLNA	0.166021	0.00129086
MIIP	0.165925	0.00129944
ZNF462	0.165903	0.00130138
OR13J1	0.165903	0.00130139
GAN	0.165815	0.0013092
MYO18B	0.165801	0.00131052
FAT1	0.16579	0.00131145
SKIV2L2	0.165758	0.00131439
FBXO38	0.165753	0.00131482
DLGAP4	0.165714	0.00131829
ARHGAP33	0.165674	0.00132191
ZNF205	0.165666	0.00132263
LYST	0.165644	0.00132467
KDM2B	0.165638	0.00132516
CDYL	0.165612	0.00132753
IGSF10	0.165549	0.00133324
DVL1	0.165503	0.00133745
BTN3A1	0.165478	0.00133978
FAM171A1	0.165467	0.00134078
FOXG1	0.165424	0.00134476
ENPP3	0.165416	0.00134548
CC2D2A	0.165366	0.00135001
COMT	0.165355	0.00135107
ZNF619	0.165341	0.00135237
BRD1	0.165293	0.00135679
HPSE	0.165259	0.0013599
CDH20	0.16522	0.0013636
CNOT1	0.165162	0.00136897
SLC12A9	0.165137	0.00137128
PPARD	0.165132	0.0013718
APOBEC1	0.165122	0.00137273
BUB1B	0.165121	0.0013728
PRKCE	0.165086	0.00137606
ZCCHC7	0.165034	0.00138094
RGS3	0.164989	0.00138517
USP19	0.164968	0.00138719
KCNU1	0.164901	0.00139353
RAD54L2	0.164784	0.00140471
HK1	0.164742	0.00140871
ZNF280D	0.164679	0.00141478
ARHGEF10	0.164657	0.0014169
SLC3A2	0.164634	0.00141913
NR3C2	0.164613	0.00142111
OSBPL10	0.164613	0.00142118
DCHS1	0.164603	0.00142214
KDM1B	0.16459	0.00142337
PCM1	0.164534	0.00142875
SUCO	0.164418	0.0014401
ZNF716	0.164358	0.00144596
USB1	0.164358	0.001446
ABCA13	0.16433	0.00144872
THBS1	0.164326	0.00144912
CRYBG3	0.164301	0.00145153
RIC8B	0.164272	0.00145438
TTPAL	0.164232	0.00145836
VPS16	0.164058	0.00147566
SLC12A4	0.164055	0.00147603
HUS1	0.164046	0.00147692
SLITRK5	0.164021	0.00147936
ZNF646	0.163914	0.00149012
FAM214A	0.163891	0.00149248
ABCC4	0.163839	0.00149772
BPTF	0.163687	0.00151322
LRRC49	0.163685	0.00151347
LEPREL1	0.16366	0.00151604
UGT2B17	0.16355	0.00152732
PDE8A	0.163509	0.00153153
ITGA7	0.163488	0.00153374
TMEM131	0.163436	0.0015391
TET1	0.16336	0.00154708
CR1	0.163325	0.00155076
SREBF1	0.163222	0.00156155
ADRBK1	0.163158	0.00156825
NYAP1	0.163136	0.00157067
SBF1	0.163121	0.00157217
TRPV2	0.163105	0.00157386
ZBTB11	0.163077	0.00157683
TGM1	0.163027	0.00158224
DMXL2	0.163013	0.00158374
KRT2	0.163001	0.001585
XYLT2	0.162993	0.00158582
GCC2	0.162957	0.00158965
SRRM1	0.162899	0.00159589
RNF19B	0.162872	0.00159877
DLX6	0.162848	0.00160143
EPHA5	0.162745	0.00161258
SIK2	0.162734	0.00161377
SPEN	0.162703	0.00161709
NIPA1	0.162667	0.00162104
EFS	0.16259	0.00162946
LSS	0.162566	0.00163202
PHF3	0.162519	0.00163721
SLC34A1	0.162509	0.00163835
CSNK2A2	0.162499	0.00163946
SPOCD1	0.162497	0.00163971
DEPDC5	0.162451	0.00164474
LGR5	0.162426	0.00164748
TRIM16	0.162345	0.00165651
CDC14A	0.162277	0.00166411
PGM5	0.162238	0.0016684
MYO6	0.162217	0.00167076
PIK3R2	0.162165	0.00167657
GRINA	0.16216	0.00167714
TRIO	0.162066	0.00168774
CCBL2	0.162048	0.00168981
DAZAP1	0.16203	0.00169185
TEX30	0.161879	0.00170904
FGD1	0.161871	0.00170997
ASXL3	0.161832	0.00171443
KRT6A	0.161686	0.0017313
FARP1	0.161648	0.00173572
ATR	0.161606	0.00174063
BMP4	0.161572	0.00174453
GPR133	0.161526	0.00174993
RAVER2	0.1615	0.00175299
PIAS1	0.161427	0.00176149
MAU2	0.161408	0.00176371
POLD1	0.161399	0.0017648
PRKAG1	0.16131	0.00177534
TNKS	0.161274	0.00177959
TDRD9	0.161269	0.00178019
ZFYVE28	0.16124	0.00178367
NBAS	0.161236	0.00178407
KANK2	0.161161	0.00179307
CAD	0.161157	0.00179352
PPP5C	0.161145	0.00179497
N4BP1	0.161139	0.00179573
GXYLT1	0.161124	0.00179753
PCK2	0.161081	0.00180271
CD276	0.161078	0.00180306
CACNA2D1	0.161022	0.00180977
MRAP	0.161014	0.00181067
ERN2	0.160982	0.00181457
DNTTIP1	0.160956	0.00181777
PPM1J	0.160895	0.00182512
MYCBP2	0.160834	0.00183254
STAG2	0.160806	0.00183603
FRMPD2	0.160803	0.00183632
TENC1	0.160794	0.00183745
DOCK9	0.160775	0.00183976
RBM12B	0.160729	0.00184543
AADAT	0.160719	0.0018467
FANCA	0.160712	0.00184749
EHBP1L1	0.160686	0.00185072
SREK1	0.160624	0.00185832
MRPL2	0.160621	0.00185875
SLC45A4	0.160615	0.0018595
THSD1	0.16058	0.00186381
ASPM	0.160547	0.00186789
PURG	0.160528	0.00187024
PLXNB3	0.160523	0.00187091
PIAS2	0.160474	0.001877
PHF10	0.160378	0.00188894
CCDC114	0.160371	0.00188987
ADNP	0.160332	0.00189471
SEZ6	0.16026	0.00190388
AGL	0.160234	0.00190718
AKAP11	0.160185	0.00191335
FOXI1	0.160116	0.00192214
ABCC8	0.160112	0.00192265
ITGA1	0.160077	0.00192703
CEL	0.160032	0.00193287
CTNND1	0.15984	0.00195758
NEFH	0.15979	0.00196413
ZBTB41	0.159723	0.00197284
PKDREJ	0.159685	0.00197769
MRPL10	0.159655	0.00198172
TULP2	0.15965	0.0019824
NKD1	0.159615	0.00198694
DSP	0.159603	0.00198851
LRCH3	0.15958	0.00199154
PTK2B	0.159558	0.00199442
DDX54	0.159547	0.00199585
CTCF	0.159546	0.00199598
NUP98	0.159462	0.00200718
PITRM1	0.159422	0.00201248
BCL9	0.15934	0.00202333
NEURL4	0.15932	0.00202597
SLC23A2	0.159261	0.00203389
SNAPC4	0.159249	0.00203551
MFSD6	0.159209	0.00204098
AP3D1	0.159202	0.00204185
RUSC1	0.159201	0.002042
IGFLR1	0.159176	0.0020454
UBR5	0.159153	0.00204847
KRT79	0.159151	0.00204879
RFC3	0.159068	0.00205994
TRIM29	0.159037	0.00206423
PTEN	0.159019	0.00206671
ACE	0.159	0.00206922
SORCS1	0.158975	0.00207264
ADAD1	0.158856	0.00208894
BSN	0.158756	0.0021027
CEP170	0.158743	0.00210452
ATP13A2	0.158726	0.00210689
FSTL5	0.158714	0.00210861
SLCO1B7	0.158663	0.00211572
ASXL1	0.158649	0.0021176
DDX60L	0.158636	0.00211937
PIK3C2B	0.158623	0.00212125
TRAV41	0.158615	0.00212238
MTR	0.158597	0.00212491
JPH3	0.158571	0.00212851
WDTC1	0.158549	0.0021316
HIVEP2	0.158533	0.00213377
ADAMTS5	0.158521	0.00213547
TXNRD1	0.158442	0.00214664
DLGAP2	0.158437	0.00214736
HOXD4	0.158421	0.00214957
GET4	0.158416	0.00215024
PRPF4B	0.158414	0.00215058
DHX29	0.158408	0.00215135
TTK	0.15838	0.00215541
ERC2	0.158357	0.00215861
CR1L	0.158231	0.00217653
GYLTL1B	0.158156	0.00218724
CSMD3	0.158143	0.00218919
DIS3L2	0.158088	0.00219699
ANKRD11	0.158047	0.00220293
RGS12	0.158026	0.00220592
KCNT1	0.158021	0.00220664
CCDC73	0.158007	0.00220873
UNC13A	0.157995	0.00221049
NCOA6	0.157988	0.00221147
PAN3	0.157977	0.00221305
ERGIC3	0.157902	0.00222391
AGRN	0.15779	0.00224034
DPYSL3	0.157728	0.0022494
KIFC3	0.157568	0.00227305
OGFRL1	0.157548	0.00227612
KCNH3	0.157525	0.00227944
EPM2AIP1	0.157466	0.00228827
DNMT3A	0.157444	0.00229162
KYNU	0.157401	0.00229801
JUP	0.15739	0.00229964
ENPP6	0.157368	0.00230304
RRP8	0.157319	0.00231038
PRDM5	0.157296	0.00231386
BAHD1	0.157251	0.00232059
GEN1	0.157242	0.00232197
MAF	0.157227	0.00232433
SYNJ2	0.157212	0.00232652
C19orf47	0.15719	0.00232982
COL1A2	0.157183	0.00233092
FAM111B	0.157063	0.00234923
RNF122	0.15706	0.0023497
CENPT	0.157059	0.0023498
IGHM	0.157044	0.00235216
SUPT6H	0.156999	0.00235905
SDK1	0.156964	0.00236451
AHNAK	0.156931	0.00236946
TBC1D9B	0.156925	0.00237045
PDE3A	0.156919	0.00237132
INTU	0.156836	0.00238421
TEX2	0.156814	0.0023876
FAM160B2	0.156788	0.00239175
NDRG2	0.156779	0.00239306
ARAP3	0.156774	0.00239395
AARS2	0.156752	0.00239724
RFC1	0.156715	0.00240314
CSTF3	0.156682	0.00240824
C9orf114	0.156672	0.00240978
OSBPL3	0.156658	0.00241192
WNT5A	0.156582	0.00242387
NCDN	0.156552	0.00242869
MCHR1	0.156522	0.0024334
HOXB4	0.156426	0.00244861
CTDP1	0.156374	0.00245683
INCENP	0.156311	0.00246693
PTPRZ1	0.156306	0.00246769
NKRF	0.156295	0.00246947
EXTL3	0.156294	0.00246961
MVP	0.156283	0.00247146
ITFG2	0.15623	0.00247998
ABCC12	0.156213	0.00248268
ANAPC1	0.156179	0.00248815
EWSR1	0.156169	0.00248976
OR11L1	0.156138	0.00249472
ATP13A3	0.156123	0.00249724
CTAGE5	0.155985	0.00251958
MAMDC4	0.155975	0.00252127
AGPAT6	0.155974	0.00252139
WNK2	0.155962	0.00252332
RPLP0	0.155957	0.00252422
GOLGB1	0.155931	0.00252852
PALB2	0.155924	0.00252957
SLC9A8	0.155921	0.0025301
EPHA4	0.155884	0.00253611
PPP1R3F	0.155811	0.00254813
SH3KBP1	0.155811	0.00254816
KLHL31	0.15576	0.00255658
BAIAP3	0.155736	0.00256063
BFSP2	0.155707	0.00256532
CLN3	0.155657	0.00257369
ISM2	0.155653	0.00257432
PCDHA8	0.155646	0.00257559
KCNA1	0.155636	0.00257716
GNL2	0.155627	0.00257864
USP44	0.155564	0.00258923
CNNM4	0.155518	0.00259688
MOGS	0.15545	0.0026084
RGS22	0.155447	0.00260887
SPTB	0.155404	0.00261602
GPR179	0.155369	0.00262197
PPP1R11	0.155345	0.0026261
ARFGEF2	0.155335	0.00262781
ATP6V1B1	0.155328	0.00262888
SUFU	0.155321	0.00263018
TBX5	0.155313	0.00263149
MET	0.155311	0.00263183
ESR2	0.155296	0.00263442
ARHGAP35	0.155253	0.00264177
LATS2	0.155251	0.00264203
UPP2	0.155216	0.00264799
EPPK1	0.155099	0.00266797
LY75-CD302	0.15504	0.00267816
TMEM2	0.155024	0.002681
PTPN13	0.154986	0.00268762
HAT1	0.154978	0.0026889
SEMA5B	0.15496	0.00269195
C17orf74	0.154948	0.00269413
MYO7B	0.154945	0.00269462
TGM6	0.154894	0.00270344
KIAA1109	0.154881	0.00270571
CCR2	0.154866	0.00270845
NMRAL1	0.154844	0.00271224
FASTKD3	0.154828	0.002715
INPPL1	0.154815	0.00271733
C11orf80	0.154774	0.00272448
CCDC144A	0.154755	0.00272786
TPBG	0.154736	0.00273114
ARRDC1	0.154623	0.00275109
NOTCH3	0.154613	0.00275282
ST18	0.154544	0.00276508
CAND1	0.154541	0.00276548
PTPDC1	0.154536	0.00276643
COL12A1	0.154532	0.0027671
AVPR1A	0.154465	0.00277902
NCOR2	0.154449	0.00278187
TEC	0.154437	0.00278415
GPR124	0.154408	0.00278925
PSD	0.154372	0.00279577
INTS8	0.154332	0.00280289
HDAC11	0.154331	0.00280314
PIWIL4	0.1543	0.00280866
ZFYVE9	0.154222	0.00282272
PTCHD3	0.154206	0.00282557
TUBB3	0.154194	0.00282775
TNN	0.154149	0.00283588
TECTA	0.154132	0.00283901
PLEKHH2	0.154119	0.00284141
MINPP1	0.154074	0.00284963
FBXO43	0.154002	0.00286278
SIX2	0.153985	0.00286582
CHAF1A	0.153926	0.00287669
ABCA12	0.153893	0.00288275
EVX2	0.15387	0.00288703
CCDC136	0.15382	0.00289632
SNRK	0.153782	0.00290343
ANKHD1	0.153773	0.00290497
PTGFRN	0.153609	0.00293574
DNM2	0.153579	0.00294131
ZFP36L1	0.153528	0.00295082
PCDHGB7	0.153524	0.0029516
FZR1	0.15347	0.0029618
TLR9	0.15347	0.0029618
LNPEP	0.153429	0.00296955
KIAA1715	0.153379	0.00297913
PXDN	0.153344	0.00298574
RRM1	0.153328	0.00298877
C3orf20	0.153301	0.00299386
BOD1L1	0.153289	0.00299627
CDH9	0.153244	0.00300488
TP53BP2	0.153213	0.00301072
TENM1	0.153195	0.00301422
ABL2	0.153193	0.00301457
XIRP1	0.153103	0.00303191
MYH2	0.153029	0.00304631
KIAA1328	0.153014	0.00304913
EPHA1	0.152968	0.00305801
DPYSL4	0.152958	0.00306006
KIAA1755	0.152912	0.0030691
VIT	0.152909	0.00306951
NLN	0.152909	0.0030696
CTTN	0.152894	0.00307244
PRKACA	0.152888	0.00307379
ZBTB21	0.152879	0.0030755
ARHGAP22	0.152852	0.00308078
MMEL1	0.152748	0.00310126
ZC3H4	0.152735	0.00310379
ITPR2	0.152722	0.00310627
ARHGEF40	0.152706	0.00310952
FOXM1	0.152681	0.00311432
EPB41L5	0.152664	0.00311781
C10orf12	0.152659	0.00311883
TCERG1	0.152653	0.00311989
TBCD	0.152639	0.00312277
PATL1	0.15255	0.00314052
DENND4B	0.152546	0.00314128
PCDHGA3	0.15254	0.00314251
KCNQ3	0.152513	0.00314776
ACAD11	0.152484	0.00315366
EFHC1	0.152484	0.00315367
TFAP4	0.152412	0.00316808
MIS18BP1	0.152357	0.00317904
KIDINS220	0.152352	0.00318022
SLC8A3	0.152337	0.00318318
ABCA5	0.152314	0.0031878
EDNRB	0.152188	0.00321326
CORIN	0.152165	0.00321811
USP15	0.152144	0.00322229
SLC25A45	0.152116	0.00322797
SHOX2	0.1521	0.00323133
SNX17	0.152054	0.00324068
MAPK15	0.152013	0.0032491
PPIP5K2	0.15201	0.00324982
MSANTD4	0.152004	0.00325093
NRCAM	0.151989	0.00325415
KIF15	0.151982	0.00325552
HAUS8	0.15197	0.00325808
SLC6A4	0.151962	0.00325962
ZNF264	0.151926	0.00326713
UBE2O	0.151924	0.00326745
ITIH5	0.151888	0.00327504
KIAA0226	0.151876	0.00327748
TRPM5	0.151811	0.00329098
SHC3	0.151773	0.00329887
ATP2A1	0.151772	0.00329898
FKBP10	0.15164	0.00332673
MKX	0.151621	0.00333066
NPAP1	0.151613	0.00333239
EPAS1	0.151583	0.00333872
SERPINB4	0.151547	0.00334625
PIGG	0.151517	0.00335255
MAB21L2	0.151485	0.00335928
KIAA2022	0.151485	0.00335946
PRX	0.151464	0.00336383
SACS	0.151464	0.0033639
CHST3	0.151434	0.00337026
ZNF335	0.151425	0.00337212
MORC1	0.151385	0.00338056
ZNF324	0.151385	0.0033807
PTPRG	0.151372	0.00338348
CNKSR2	0.151299	0.0033991
EFHD1	0.15129	0.00340089
DAPK1	0.151281	0.00340294
KLHL34	0.151273	0.00340466
CENPJ	0.15124	0.00341166
ARSK	0.151219	0.00341615
PNPLA6	0.151216	0.00341674
SCN5A	0.151208	0.00341865
NOP9	0.15115	0.00343103
ADD2	0.151147	0.00343172
POU4F2	0.151126	0.00343625
GABRR1	0.15111	0.00343977
CAMTA2	0.151005	0.0034624
CHD3	0.150999	0.00346378
AGBL2	0.150983	0.00346728
KLHL26	0.150938	0.00347712
SLC22A12	0.150925	0.00347988
POLE	0.150897	0.00348614
ALKBH1	0.150896	0.00348622
DCAF8L1	0.150804	0.00350659
BTBD11	0.150783	0.00351106
CDH24	0.150746	0.00351925
DOCK2	0.150745	0.00351955
NKX6-2	0.150737	0.00352133
DNMT3L	0.150691	0.00353154
PTPRN2	0.150657	0.00353903
MTMR3	0.150629	0.00354527
PIK3AP1	0.150593	0.00355335
RELN	0.150563	0.00355999
HOXD1	0.150557	0.00356135
DOCK8	0.150472	0.00358027
VCAM1	0.150467	0.0035816
PDZRN4	0.150432	0.00358935
EARS2	0.150416	0.00359303
GALNT2	0.150405	0.00359553
GPSM3	0.150354	0.00360686
GPR37L1	0.150209	0.00363984
RTN1	0.150166	0.00364976
C3orf33	0.150166	0.00364978
MAGI2	0.150144	0.00365463
KCNK10	0.150141	0.00365539
ATXN2	0.150129	0.0036582
EEFSEC	0.150105	0.00366365
ADAMTS10	0.150098	0.00366517
PLOD3	0.150015	0.00368425
ATRIP	0.149986	0.00369101
NOSTRIN	0.149983	0.00369161
ENPEP	0.149977	0.003693
NPHS1	0.149914	0.0037077
B4GALT2	0.149903	0.00371032
DET1	0.149839	0.00372499
CRYBB1	0.149814	0.00373091
RIMS2	0.149813	0.00373113
TPST2	0.149782	0.00373847
E2F8	0.149725	0.00375164
ADAMTS4	0.149715	0.00375393
SLC39A5	0.149698	0.00375806
RAB11A	0.149649	0.00376942
TRPM4	0.149593	0.00378277
TBCK	0.149589	0.00378374
FOXJ2	0.149586	0.00378442
DUSP10	0.149573	0.00378756
GALNT18	0.149504	0.0038038
DDX41	0.14948	0.00380949
ATP10A	0.149478	0.00381005
THEMIS2	0.149469	0.00381205
CNNM1	0.149455	0.00381541
SLC25A51	0.149451	0.00381643
OR5H14	0.149442	0.0038184
SF3B2	0.149427	0.00382197
MYO9B	0.149426	0.00382233
SUN5	0.149422	0.00382337
OSTM1	0.14942	0.00382379
POM121L12	0.149396	0.00382945
CRAMP1L	0.149394	0.00382998
USPL1	0.149379	0.00383346
RAPH1	0.149366	0.00383665
IMPG2	0.14934	0.00384288
DICER1	0.149339	0.00384312
C1QTNF1	0.149322	0.00384718
ABTB2	0.149321	0.00384748
TAF2	0.149304	0.00385156
CASR	0.149281	0.00385696
CASP10	0.149254	0.00386342
TUBGCP6	0.149187	0.0038796
ESF1	0.149143	0.00389037
IRS1	0.149091	0.00390279
GRB7	0.149068	0.00390835
SETD6	0.149061	0.00391018
GTF2E2	0.14906	0.00391046
MAP10	0.149058	0.00391099
CTNND2	0.149042	0.00391467
HERC3	0.149002	0.00392448
DNAH14	0.148979	0.00393023
RAP2C	0.148964	0.00393372
DUSP16	0.148938	0.00394011
ZNF629	0.148915	0.00394573
RBP3	0.148912	0.00394653
TLE4	0.148903	0.00394869
DYRK1A	0.148893	0.00395127
ADNP2	0.148822	0.00396878
ADCY8	0.148818	0.00396968
ISG20L2	0.14877	0.00398149
SCLT1	0.148733	0.00399072
PAMR1	0.148726	0.00399242
TRIM28	0.148687	0.00400202
REV3L	0.148675	0.00400505
MED15	0.148658	0.00400938
TLR10	0.148627	0.00401711
COPB1	0.148618	0.00401934
CXorf67	0.148606	0.00402225
TSSK6	0.14858	0.00402883
MBTPS2	0.148569	0.00403158
CACNA1D	0.148541	0.00403836
FAM120A	0.148491	0.00405097
PTTG1IP	0.148401	0.0040737
GTF3C4	0.148398	0.00407441
NLGN3	0.148376	0.00407995
KIAA1199	0.148369	0.0040818
MAPK8IP3	0.148364	0.00408308
ZBTB44	0.148333	0.00409074
UBTD1	0.148256	0.00411044
SLC9A1	0.148247	0.00411267
AMER1	0.148147	0.00413828
ADCK4	0.148136	0.00414094
H2AFV	0.148126	0.00414348
IFRD2	0.148121	0.0041449
ADCY9	0.148115	0.00414639
LRRC16A	0.148054	0.00416201
AMBRA1	0.148022	0.00417035
IRF9	0.148012	0.00417297
AEBP1	0.147978	0.00418156
CHRNA3	0.147973	0.00418288
CLGN	0.147967	0.00418447
ZC3H6	0.147928	0.00419469
CADM2	0.147917	0.00419752
MS4A12	0.1479	0.00420184
KLF10	0.14789	0.00420459
CDK19	0.147875	0.00420847
PCDHA6	0.147873	0.00420901
LMF2	0.147836	0.00421852
KAT6A	0.147812	0.00422474
PDCD11	0.14781	0.00422541
MPRIP	0.147735	0.00424489
PIGB	0.147727	0.0042469
FES	0.147707	0.0042521
SIK3	0.147677	0.00426008
MMP10	0.147627	0.00427317
WASL	0.14761	0.00427774
COL4A6	0.147548	0.00429421
BRD3	0.147533	0.00429818
AVEN	0.14751	0.00430407
SLC2A7	0.147491	0.00430929
CCNB2	0.14748	0.00431222
PRIM1	0.14748	0.00431222
DCAF11	0.147479	0.0043123
TYRO3	0.147465	0.004316
ZNF793	0.147465	0.0043161
JARID2	0.147461	0.00431708
KIAA1161	0.14746	0.00431743
SLC39A4	0.147423	0.00432718
SLC25A44	0.147413	0.00432999
MOS	0.147399	0.00433373
SNTB1	0.147383	0.00433812
TRIM6	0.14732	0.00435478
KRTAP5-9	0.147273	0.00436754
KIAA0556	0.147248	0.00437427
TRAPPC12	0.147215	0.00438316
HAX1	0.147188	0.00439044
MTHFD2L	0.147168	0.00439588
LZTR1	0.147158	0.00439859
SCN11A	0.147149	0.00440095
PCED1B	0.147135	0.00440469
SYNE1	0.147116	0.0044097
UBR4	0.147102	0.00441359
LRRC37B	0.147081	0.00441945
HLA-B	0.147056	0.00442613
EDRF1	0.147035	0.00443177
MB21D2	0.147027	0.00443391
UBIAD1	0.147017	0.00443685
PLAG1	0.14699	0.00444419
CHTF18	0.146946	0.00445602
KIF24	0.146939	0.00445814
OBSL1	0.146934	0.00445939
NMT2	0.146889	0.00447184
NR0B1	0.146868	0.00447741
KRT39	0.146855	0.00448105
RRBP1	0.14683	0.00448795
KRT34	0.146774	0.00450354
KIAA1377	0.146735	0.00451421
NUP188	0.146725	0.00451694
SPOCK3	0.146681	0.00452921
ZNF45	0.146671	0.004532
DNAH7	0.146667	0.00453311
EGF	0.146655	0.00453651
SUSD2	0.146643	0.00453986
NDST1	0.146602	0.0045511
GREB1	0.146594	0.0045534
ACP5	0.146574	0.00455885
CUL1	0.146542	0.00456779
AGK	0.146527	0.00457206
ZNF142	0.146503	0.00457888
BCL11A	0.146502	0.00457904
ARHGAP11B	0.146492	0.00458205
ATP6V1F	0.146492	0.00458205
NSL1	0.146492	0.00458205
SENP5	0.146492	0.00458205
HIST1H2BJ	0.146464	0.00458974
ZNF512B	0.146458	0.00459144
TNIK	0.146409	0.00460533
SERPINI1	0.146399	0.00460801
MRC2	0.146394	0.00460943
GLTSCR1L	0.146384	0.00461227
ALDH1L1	0.146383	0.0046126
FLT3	0.146371	0.00461601
CDCA4	0.146359	0.00461949
ATG2B	0.14635	0.00462193
CEP85L	0.146316	0.00463167
PABPC4	0.146284	0.00464055
ADIPOR2	0.146248	0.0046509
KCTD20	0.146223	0.00465792
KRT33A	0.146221	0.00465868
PPWD1	0.1462	0.00466441
CAMK1D	0.146141	0.00468147
HOOK2	0.146113	0.00468932
ACTN4	0.146087	0.00469671
HSP90B1	0.146027	0.0047141
RSPH1	0.146026	0.00471451
SPG20	0.145953	0.00473548
DNAJA1	0.145946	0.00473748
DOPEY1	0.145935	0.00474067
SPAG17	0.145885	0.00475513
INSR	0.145804	0.0047788
KLHL8	0.145796	0.00478094
THUMPD2	0.145796	0.00478111
SUPT16H	0.145794	0.00478153
CIZ1	0.145769	0.00478889
MRPL17	0.145734	0.00479917
CRTC1	0.145715	0.00480479
NUP210	0.145706	0.00480742
GRIA3	0.145679	0.00481536
PTCH1	0.145624	0.00483137
SRPR	0.145612	0.00483509
FAM91A1	0.145609	0.00483583
ABCA3	0.145515	0.00486369
OR52R1	0.145499	0.00486843
GRIK1	0.145463	0.00487908
FLII	0.145452	0.00488219
PADI2	0.145422	0.00489121
C1orf172	0.145403	0.0048969
MASTL	0.145358	0.00491025
HECTD1	0.145356	0.00491103
CDH5	0.145287	0.00493148
CLIC5	0.145285	0.00493221
SATL1	0.14527	0.00493651
INSM2	0.145238	0.00494621
GPR27	0.145148	0.00497344
OR52E6	0.145137	0.0049767
ANKRD32	0.145095	0.00498938
TAB3	0.145083	0.00499293
EPHB6	0.145083	0.00499304
STAT4	0.145057	0.00500087
LAMA4	0.145052	0.00500251
CTTNBP2	0.145025	0.00501064
MUC17	0.14498	0.00502437
XRCC6	0.144942	0.00503609
MUC5AC	0.144939	0.00503684
RABGAP1	0.144922	0.00504204
ZCCHC14	0.144896	0.00505001
NRG1	0.144855	0.00506268
DHX38	0.144846	0.00506532
SLC29A4	0.144792	0.00508191
ANKFY1	0.14479	0.00508268
C19orf44	0.144762	0.00509108
PHF12	0.144692	0.00511279
PRIMPOL	0.144662	0.00512203
SLC46A3	0.144648	0.00512643
MEGF6	0.14462	0.00513513
CCDC138	0.144619	0.00513554
KCNQ5	0.144614	0.005137
PHKG2	0.144613	0.00513745
ARHGAP32	0.14456	0.00515398
COPA	0.144549	0.00515743
TTC30A	0.14448	0.00517888
KIAA1211L	0.144463	0.00518436
CNGB3	0.144452	0.0051877
C3orf67	0.144452	0.00518785
PLCD1	0.144448	0.00518903
C10orf2	0.144439	0.00519173
KCTD8	0.144426	0.00519574
RNF157	0.144409	0.00520123
SLC30A9	0.144398	0.00520478
DRG2	0.144371	0.00521324
ATP7B	0.144312	0.00523174
SYTL2	0.144303	0.00523471
ITIH6	0.1443	0.00523567
P4HA3	0.144291	0.00523834
LY6D	0.144278	0.00524256
THOC2	0.144273	0.00524418
COL17A1	0.144267	0.00524617
TXNDC5	0.14425	0.00525149
CA14	0.14424	0.00525447
DOPEY2	0.144185	0.00527221
MYO3B	0.144148	0.00528397
NSRP1	0.144139	0.00528684
ZMYM4	0.144111	0.00529573
SATB2	0.144098	0.00529979
ASCC3	0.144097	0.00530003
GNAS	0.144082	0.005305
RNFT1	0.144073	0.00530795
NRF1	0.144067	0.00530966
CD248	0.144017	0.0053257
SLFN13	0.143992	0.00533381
PLD1	0.143948	0.00534799
TBCEL	0.143879	0.00537028
AHDC1	0.143858	0.00537709
MERTK	0.143837	0.00538387
MYH15	0.143834	0.00538492
FAM208A	0.143828	0.00538684
PRICKLE2	0.14379	0.00539915
ATL2	0.14379	0.00539932
CENPH	0.143725	0.00542025
ANKRD17	0.143718	0.00542255
MUC16	0.143685	0.00543351
DLEC1	0.143668	0.0054389
PARP2	0.143638	0.00544875
FBN1	0.143577	0.00546899
HOXA9	0.143558	0.00547523
BHMT	0.143535	0.00548282
VASN	0.143487	0.00549849
FIBP	0.143456	0.005509
PRR14	0.143441	0.00551393
FRMPD1	0.143433	0.00551641
PPARGC1B	0.143416	0.00552223
ZADH2	0.143408	0.00552464
RPS6KA4	0.143407	0.00552497
CHFR	0.143407	0.00552504
FDXR	0.143403	0.00552646
MNS1	0.143384	0.00553272
PARM1	0.143373	0.0055363
SCN4A	0.143318	0.00555469
SUPT20H	0.143222	0.00558677
ATP8B1	0.143204	0.00559303
STAC3	0.143188	0.00559823
SCN9A	0.143156	0.00560906
PRKAR2B	0.143128	0.00561856
ATN1	0.143095	0.0056295
ARFGAP3	0.143048	0.00564542
PRKACG	0.143048	0.00564556
FAR2	0.143047	0.00564599
AGMAT	0.143045	0.00564656
GRM6	0.143044	0.00564702
SRRD	0.143035	0.00564977
LARP7	0.143033	0.00565053
LCK	0.143012	0.00565776
DDX50	0.142995	0.00566335
ADAT2	0.142993	0.00566415
GP1BA	0.14298	0.00566867
SMC6	0.142976	0.0056701
PCDHGC3	0.142972	0.00567131
KCTD9	0.14297	0.00567207
DPP7	0.14291	0.0056923
KCNH1	0.142908	0.00569317
GJA5	0.142893	0.00569823
TTLL8	0.142862	0.00570867
PAGE2	0.142819	0.00572355
SIGLEC7	0.142781	0.00573656
PHRF1	0.142764	0.00574225
SYMPK	0.142741	0.00575045
TM9SF1	0.142737	0.00575157
TRMT2A	0.142706	0.00576245
EML3	0.142686	0.00576944
ACTL7A	0.142679	0.00577174
DNA2	0.142678	0.0057719
KRT10	0.142665	0.00577671
DHX34	0.142663	0.00577727
B3GNT6	0.142654	0.00578046
VPS35	0.142652	0.00578113
PRRC2C	0.142588	0.00580336
NUBP2	0.142513	0.00582943
SHE	0.142509	0.00583055
PYROXD2	0.142488	0.00583794
USP46	0.142481	0.00584059
FER1L6	0.142461	0.00584739
PAK2	0.142453	0.00585038
PXDNL	0.142449	0.00585149
GPCPD1	0.142436	0.00585623
MED26	0.142423	0.0058608
MECP2	0.142422	0.00586111
CCDC181	0.1424	0.0058689
CAMKV	0.142392	0.00587162
C11orf24	0.142372	0.0058788
ZNF524	0.142336	0.00589121
SALL4	0.142286	0.00590888
MXRA8	0.142282	0.00591026
CRAT	0.142273	0.00591339
SDS	0.142261	0.00591784
APLNR	0.142244	0.00592375
NEDD4	0.142202	0.00593852
VCP	0.142196	0.00594055
LRP10	0.142195	0.00594092
SPATC1	0.142194	0.00594146
PPRC1	0.142166	0.0059513
IRF2	0.142153	0.00595609
ZBTB7A	0.142132	0.00596331
PSMD2	0.142106	0.00597266
FOXP4	0.14208	0.00598208
LRRC31	0.142061	0.0059888
TMEM45B	0.141984	0.00601631
SLC9A4	0.141962	0.00602433
GPR64	0.141935	0.00603403
UPF2	0.141874	0.00605587
C9orf172	0.14183	0.00607177
POTEF	0.141792	0.00608562
ALOX12B	0.141779	0.00609001
CEP250	0.141777	0.00609107
ZNF496	0.14176	0.00609709
EBF3	0.141717	0.00611258
C14orf105	0.141692	0.00612178
CENPO	0.141683	0.00612493
TFIP11	0.141634	0.00614308
ATP1A4	0.14162	0.00614789
TTC21B	0.141617	0.00614915
NTNG2	0.141617	0.00614925
KCNN3	0.141602	0.00615478
DAGLB	0.141587	0.00616016
EBAG9	0.141553	0.00617247
PTGS1	0.141541	0.00617694
T	0.141531	0.00618076
PELI1	0.141524	0.0061833
CYP1A2	0.141505	0.0061902
USP54	0.141501	0.00619168
SIGLEC8	0.141485	0.0061975
TMEM117	0.141465	0.00620505
COL4A5	0.141429	0.0062184
FLRT1	0.141418	0.00622214
SLC24A5	0.141408	0.0062261
SNED1	0.141395	0.00623069
ELAVL1	0.14135	0.00624733
OVOL1	0.141331	0.00625468
ZKSCAN5	0.141315	0.00626057
WDR96	0.141281	0.00627301
PTCRA	0.141237	0.00628942
ZBTB45	0.141224	0.00629444
VPS9D1	0.141209	0.0062998
MAP2K2	0.141165	0.00631657
COBL	0.14115	0.00632211
SLC7A3	0.141101	0.00634062
TAF1C	0.141067	0.00635332
TRNT1	0.141054	0.00635814
RBBP4	0.14104	0.00636343
SLC16A10	0.141028	0.00636792
NLGN2	0.140991	0.00638178
ZACN	0.140983	0.00638503
RC3H2	0.14094	0.00640107
LAMP3	0.140933	0.00640378
TAOK2	0.140931	0.00640478
ZNF366	0.140923	0.00640782
CHST2	0.140916	0.00641014
IVD	0.140886	0.00642151
KLHL15	0.140877	0.00642512
AP3B2	0.140855	0.00643332
ARAF	0.140835	0.00644115
MEPCE	0.140811	0.00645013
NEK11	0.140811	0.00645043
FOXP2	0.140796	0.00645583
USP9X	0.140795	0.00645647
GSTO2	0.140788	0.00645893
RTN4RL1	0.140776	0.00646369
EXPH5	0.140763	0.00646879
NCOA2	0.140737	0.00647863
KIF16B	0.140695	0.00649475
TMEM50A	0.140636	0.00651717
P4HA1	0.140629	0.00651987
PIBF1	0.140624	0.0065219
PRR12	0.14062	0.00652363
NALCN	0.140566	0.00654429
HCFC1	0.140495	0.00657191
CIT	0.140489	0.006574
PDE10A	0.140489	0.00657438
NOTCH1	0.140432	0.00659654
SEMA6A	0.140398	0.0066095
TTC40	0.140385	0.00661484
TAF6L	0.140379	0.00661685
GRHL1	0.140353	0.00662732
GLCE	0.140302	0.00664723
AUP1	0.1403	0.00664801
PLA2G4B	0.140268	0.00666033
HOOK1	0.140253	0.00666638
PRG4	0.140233	0.00667438
CCDC178	0.14022	0.00667955
UBR1	0.140181	0.00669474
DPP9	0.140128	0.00671564
LMCD1	0.140098	0.0067274
LRWD1	0.140073	0.00673728
GNAT1	0.140069	0.00673919
DDX55	0.140024	0.00675705
OPLAH	0.140014	0.00676099
LETM2	0.139948	0.00678729
CRYM	0.139946	0.00678792
NUDT5	0.139946	0.00678792
USP30	0.139901	0.00680585
FAM50B	0.139873	0.0068173
PXK	0.139851	0.00682623
SLC25A18	0.139841	0.00683023
LRRC8E	0.139834	0.00683305
RUFY1	0.139808	0.00684355
ANKIB1	0.139805	0.00684452
SEMA5A	0.139801	0.00684631
PHF8	0.139772	0.00685781
IL27RA	0.139763	0.00686148
MUC15	0.139752	0.00686587
UTP6	0.139732	0.00687395
PRAM1	0.139716	0.00688052
NHLRC1	0.139686	0.00689271
KAL1	0.139683	0.00689382
CAPN11	0.139673	0.00689778
KDM6B	0.139667	0.00690033
PLCB4	0.139667	0.00690038
TMLHE	0.13965	0.00690715
PPP3CC	0.139635	0.00691316
GEMIN8	0.139624	0.00691759
RLTPR	0.139624	0.00691764
CYP19A1	0.139586	0.00693302
ZSCAN20	0.139566	0.00694125
ZNF395	0.139537	0.00695318
TEAD4	0.139508	0.00696488
DDX17	0.139503	0.00696724
KLHL14	0.139458	0.00698541
MAPRE2	0.139442	0.00699196
ARSJ	0.139431	0.00699674
IGSF1	0.139419	0.00700144
TOPBP1	0.139374	0.00701996
PLCE1	0.139354	0.00702811
PALM2-AKAP2	0.139344	0.00703249
GSN	0.139325	0.00704017
MTA1	0.1393	0.00705068
KIRREL2	0.139269	0.00706354
FBN2	0.139257	0.00706837
PPM1H	0.139247	0.00707239
PI4KA	0.139242	0.00707435
GTPBP1	0.139242	0.00707461
KIF13B	0.139227	0.00708057
ACOT7	0.13922	0.00708371
RALY	0.139188	0.00709688
KIAA0947	0.139171	0.007104
POLR3A	0.139152	0.0071118
TNFSF10	0.139129	0.00712163
PTK7	0.139128	0.00712202
FZD10	0.13909	0.00713783
NF1	0.13908	0.00714204
KRT8	0.139058	0.00715123
ABHD6	0.139047	0.00715571
OR7E24	0.139032	0.00716202
EIF3B	0.139031	0.00716251
HNRNPR	0.139019	0.0071674
CEP120	0.139016	0.00716862
KIF13A	0.139009	0.00717173
TBC1D10A	0.138994	0.00717798
TRIM56	0.138992	0.00717882
KLHL38	0.138985	0.00718196
MICU3	0.138969	0.00718854
RIMS1	0.138968	0.00718899
MON1B	0.13895	0.0071965
SIDT2	0.138905	0.00721547
ECEL1	0.138896	0.00721929
PGAP1	0.138854	0.00723715
OCIAD1	0.138827	0.00724856
PPP2R3B	0.138825	0.00724934
FPGT	0.138803	0.00725839
TACC1	0.138792	0.00726335
PTPRM	0.138785	0.00726604
ADAM7	0.138779	0.0072689
SNX27	0.138757	0.00727833
NID2	0.13875	0.00728126
USP47	0.138679	0.00731116
AGAP5	0.138673	0.00731375
ATP2A3	0.138658	0.00732033
COL14A1	0.138657	0.00732062
GLT8D2	0.138618	0.00733743
EIF4G1	0.13861	0.00734067
USP34	0.138596	0.00734705
TM7SF2	0.138565	0.00736031
TMEM161A	0.138564	0.0073604
TMC5	0.138554	0.00736482
RBM45	0.138553	0.00736518
MUC7	0.138544	0.00736939
RASAL2	0.138394	0.00743402
ADCK3	0.138391	0.00743509
FREM2	0.13838	0.00743997
XRCC1	0.138378	0.0074408
DDB1	0.13837	0.00744445
KCNV1	0.138347	0.00745414
CD3EAP	0.138311	0.00746999
HINT3	0.1383	0.00747455
IGSF9	0.13829	0.00747906
CLDN16	0.138289	0.00747965
NCAPH	0.138271	0.00748725
ECH1	0.138233	0.00750405
LRRCC1	0.138221	0.0075091
GALNT4	0.138219	0.00751026
ZNF484	0.138187	0.00752418
SMARCC1	0.13818	0.00752725
NCAPD3	0.138179	0.0075274
ESR1	0.138179	0.0075278
CHD9	0.138167	0.00753298
FAM188B	0.138154	0.00753845
PCDHGC4	0.138152	0.00753951
NEO1	0.138142	0.00754382
LMTK3	0.138111	0.0075575
ARL10	0.138101	0.00756186
ARID2	0.138092	0.00756572
CA2	0.138092	0.00756591
EXOC7	0.138088	0.00756763
RBBP8	0.138076	0.00757288
CSTF2	0.138022	0.00759651
NPRL3	0.138014	0.00760027
SMAD3	0.138013	0.00760082
DPEP1	0.138011	0.00760141
SEZ6L2	0.138002	0.00760574
PTCHD1	0.137989	0.00761145
C6orf211	0.137988	0.00761179
RASSF7	0.137953	0.00762712
SND1	0.137929	0.00763775
GLUL	0.137927	0.00763863
TSPEAR	0.137927	0.00763867
LRRC8B	0.137903	0.0076495
CHST12	0.137891	0.00765485
HSPA4	0.137879	0.0076601
GRIN3A	0.137861	0.00766795
GZF1	0.137853	0.00767171
ANKH	0.137844	0.00767557
DNMT1	0.137831	0.00768169
DEPTOR	0.137829	0.00768224
SH3BP2	0.137782	0.00770358
DNAJB5	0.13777	0.0077086
FBXO39	0.137765	0.00771112
ESRP1	0.137754	0.0077159
GPR45	0.137744	0.00772051
NPAT	0.137727	0.00772806
WIPI2	0.137692	0.00774385
CYP4F2	0.137689	0.00774492
TNK2	0.137633	0.00777024
FAM26E	0.137566	0.00780066
PWP1	0.137565	0.00780113
EBNA1BP2	0.137565	0.00780116
BHLHE22	0.137553	0.00780655
RNASE10	0.137518	0.0078224
MRPL28	0.137515	0.00782357
MSMO1	0.13749	0.00783489
WBP1L	0.13749	0.00783489
ZFPM1	0.13749	0.00783489
COL27A1	0.137466	0.00784609
EFNB3	0.137444	0.00785583
PLA2G3	0.137437	0.00785925
PCDHB12	0.137414	0.00786966
KRT32	0.13739	0.00788031
CCDC80	0.137382	0.00788402
MANBA	0.137381	0.00788472
HECTD4	0.137372	0.00788876
RORB	0.137346	0.00790062
TPRG1	0.137338	0.00790412
GYPB	0.13731	0.00791716
OTUD7B	0.137298	0.00792245
CHD4	0.137292	0.00792512
SRSF7	0.13726	0.00794003
C10orf88	0.137252	0.00794384
LRIG3	0.137244	0.00794736
INO80	0.137235	0.00795139
REEP5	0.137233	0.00795225
RHOT2	0.137233	0.0079526
CRLF2	0.137232	0.00795298
PFAS	0.137218	0.00795921
CACNA1E	0.137175	0.00797922
SIX3	0.137156	0.00798776
NUP88	0.137133	0.00799874
PACSIN3	0.137046	0.00803878
RSPRY1	0.136997	0.00806152
FARP2	0.136976	0.00807167
KCNA10	0.136963	0.00807771
ZRANB1	0.136942	0.00808732
TLN2	0.136919	0.00809811
ENTPD4	0.136892	0.00811098
AP000275.65	0.136883	0.00811494
SPG11	0.136874	0.00811935
SFXN2	0.136855	0.00812801
CCDC102B	0.136828	0.00814078
CDK12	0.136824	0.0081428
ADCY5	0.136788	0.00815983
SOX7	0.136783	0.00816194
MAPK8IP2	0.136776	0.00816503
NPBWR1	0.136769	0.0081684
PCDHA5	0.136765	0.00817023
FNDC3A	0.136761	0.0081722
SSTR5	0.136747	0.00817913
HNRNPM	0.13674	0.00818218
SCARA5	0.136736	0.0081843
SPTAN1	0.136731	0.00818665
GRM3	0.136723	0.00819022
GAA	0.136708	0.00819712
FOXD4	0.136656	0.00822193
PTPN3	0.136603	0.00824721
CDK13	0.136593	0.00825164
HOXB13	0.136584	0.00825596
GRPEL1	0.13658	0.00825818
SLC35F3	0.136552	0.00827161
DNAH3	0.136538	0.00827806
TUB	0.136518	0.00828769
MAG	0.136493	0.00829934
ASB17	0.136488	0.00830211
ERGIC2	0.136466	0.00831249
CMIP	0.136438	0.00832577
KCNK3	0.136429	0.00833043
EHMT2	0.136416	0.00833625
ADCY6	0.136416	0.00833639
RAB15	0.136396	0.00834626
TSNAX	0.136396	0.00834626
MAML3	0.136348	0.00836888
TNRC6B	0.136331	0.00837708
POLR2A	0.136315	0.00838522
PSMD6	0.136291	0.0083966
IQGAP1	0.136236	0.00842308
DDX60	0.136221	0.00843044
NBEAL2	0.136211	0.00843524
HIC2	0.136202	0.00843992
C10orf129	0.136183	0.00844871
TLE1	0.136172	0.00845412
NAA16	0.136157	0.00846176
LTBP2	0.136154	0.00846317
ZRANB3	0.136143	0.00846843
CDKL3	0.13614	0.00846995
KCNJ16	0.136139	0.00847019
C7orf26	0.136137	0.0084712
AP3M2	0.136116	0.00848133
CD79A	0.136059	0.00850916
GDI1	0.136058	0.00850975
C19orf12	0.136044	0.00851645
PITX3	0.136036	0.00852065
CENPF	0.136035	0.00852095
ALDH8A1	0.136031	0.00852291
FAM83E	0.135993	0.00854152
DNAJC6	0.135991	0.00854251
TF	0.13597	0.00855283
LPHN3	0.135936	0.00856953
HGSNAT	0.135929	0.00857288
KIF21A	0.135888	0.00859332
RPRD1A	0.135877	0.00859879
ASTL	0.135872	0.0086011
ANKRD20A4	0.135854	0.0086102
TGS1	0.135854	0.0086102
ROM1	0.13579	0.00864173
CDH8	0.135746	0.00866373
MAP1A	0.135668	0.00870222
EPHA6	0.135604	0.00873433
IRGC	0.135603	0.00873483
RRAGB	0.135591	0.00874061
CDAN1	0.135589	0.00874168
FUT7	0.135565	0.0087541
GABRD	0.13556	0.00875613
EPHA10	0.135533	0.00876974
LYG1	0.135533	0.00877007
NLRP9	0.135517	0.00877792
PRDM16	0.135514	0.00877948
MAP3K3	0.135514	0.00877963
ITGA3	0.135486	0.00879351
HFM1	0.135469	0.00880191
AKAP17A	0.135377	0.00884869
ARHGEF37	0.135345	0.00886501
DLC1	0.135343	0.00886587
ADAMTS12	0.135322	0.00887648
NPHP3	0.1353	0.00888757
TRMT6	0.135298	0.00888868
CHDH	0.135291	0.00889203
NTNG1	0.135278	0.00889897
RAPGEF6	0.135248	0.0089143
ZNRF4	0.135231	0.00892289
SCAF4	0.135173	0.00895224
CYP2C18	0.135168	0.00895492
C5orf42	0.135168	0.00895501
PLCG1	0.135159	0.00895973
CLPTM1L	0.13515	0.00896402
ATRNL1	0.135148	0.00896513
PRKCG	0.135141	0.00896856
DCSTAMP	0.135125	0.0089769
CNTN6	0.135107	0.00898625
ZNF148	0.135105	0.00898707
NRP1	0.135101	0.00898905
C1RL	0.135083	0.00899864
CXXC1	0.13507	0.00900509
SEC24D	0.135024	0.00902868
RSU1	0.134991	0.00904592
CLASP1	0.134983	0.00904982
TBC1D32	0.134961	0.00906129
LCT	0.134911	0.00908739
CCDC57	0.134893	0.00909643
PPP2R5C	0.134882	0.00910208
C9orf117	0.134877	0.00910466
MFSD4	0.134877	0.00910466
WDR49	0.134867	0.00911
TCF4	0.134857	0.00911511
CDCA2	0.134857	0.00911518
PCDH8	0.13482	0.00913454
RTCB	0.134817	0.00913626
TYK2	0.134761	0.00916528
ATP2C2	0.134755	0.00916853
ZBTB7C	0.134717	0.00918838
CHRNA5	0.134716	0.00918857
HEXDC	0.13471	0.0091919
HBZ	0.134692	0.00920137
IL17C	0.134692	0.00920137
CD93	0.134682	0.00920667
SLFN12	0.134677	0.00920893
CSRNP3	0.134674	0.00921053
USP21	0.134671	0.00921246
ADRB1	0.134668	0.00921369
MFI2	0.134663	0.0092167
CDH10	0.13465	0.00922361
YY2	0.134632	0.00923271
IQSEC2	0.134619	0.00923983
DNAJC5B	0.134605	0.00924696
LMTK2	0.134594	0.00925265
XKRX	0.134587	0.00925646
ALDH3A1	0.134584	0.00925787
PPM1B	0.134568	0.00926663
KLK15	0.134544	0.00927893
ZBTB32	0.134543	0.00927974
SETBP1	0.134525	0.00928943
CCDC11	0.134483	0.00931119
NSD1	0.134479	0.00931328
TCN2	0.134471	0.00931759
MSLN	0.134438	0.00933554
PNPLA3	0.134437	0.00933563
FSTL4	0.134434	0.00933716
ROS1	0.134383	0.0093643
SEC31A	0.134378	0.00936736
PITPNM1	0.134361	0.00937649
SOWAHB	0.134358	0.00937764
LRFN3	0.134353	0.00938049
TGM4	0.134335	0.00939034
AMFR	0.134317	0.00939967
SHF	0.134315	0.00940074
PIGQ	0.134305	0.00940586
C14orf37	0.134244	0.009439
POMT1	0.134237	0.00944266
XYLB	0.134188	0.00946865
LRCH4	0.134177	0.00947488
CHM	0.134158	0.00948517
PCDHB16	0.134157	0.00948556
POP1	0.134111	0.00951046
SIAH3	0.134102	0.00951532
CROT	0.134097	0.00951758
IL17RD	0.134041	0.00954817
PLXNB2	0.134037	0.00955031
APPL1	0.134013	0.00956312
CBR3	0.133991	0.009575
HERC4	0.133989	0.00957616
DPYSL5	0.13388	0.00963575
KLHL36	0.133874	0.00963874
PRDM15	0.133866	0.00964332
SYT4	0.133862	0.00964529
CEACAM7	0.133827	0.00966456
UGT2A3	0.133809	0.00967441
KIF7	0.133793	0.00968339
CRYGC	0.133776	0.00969282
HELLS	0.133754	0.00970452
CACNG2	0.133737	0.00971418
WLS	0.133726	0.00971989
ESYT3	0.133723	0.00972167
SLC25A30	0.133668	0.00975191
GTF2F1	0.133662	0.0097552
OR2AG1	0.133616	0.00978087
PLAT	0.133607	0.00978578
PRDM1	0.133602	0.0097883
SUMF1	0.13359	0.00979495
EGR3	0.133582	0.00979933
AQP3	0.133569	0.00980653
TRAF6	0.133547	0.00981877
SLC17A7	0.133544	0.00982057
VPS18	0.133543	0.00982123
KIAA1211	0.133535	0.00982563
L3MBTL2	0.133505	0.00984249
ZBTB4	0.133488	0.00985173
GNG12	0.133478	0.00985733
DLG4	0.133477	0.00985779
GPR4	0.13347	0.00986154
NAV1	0.133451	0.00987216
ANKRD12	0.133425	0.00988705
EVC	0.133413	0.00989357
PCNXL2	0.133404	0.00989875
RACGAP1	0.133398	0.00990196
CPNE7	0.133361	0.00992291
TMX4	0.133353	0.0099273
PDGFC	0.133351	0.0099281
C7orf50	0.133342	0.00993347
[truncated: 2,716 more rows]
